# Supplementary material for: Margay (Leopardus wiedii) in the southernmost Atlantic Forest: Density and activity patterns under different levels of anthropogenic disturbance
Source: PLoS One. 2020 May 6;15(5):e0232013. doi: 10.1371/journal.pone.0232013 (PMC7202647; doi:10.1371/journal.pone.0232013)
Supplement: S1 Appendix — Area, time, coordinates, trap names, occasion and ID of each margay record used in data analysis. (CSV) [file pone.0232013.s004.csv]

Record	Area	Data	Time	Lat	Long	Trap	Occasion	Id	Name	Sex
1	PRO-MATA	12/16/2017	01:10	-29.487639	-50.18880556	21	4	A	Bambu	M
2	PRO-MATA	1/22/2018	02:12	-29.48619444	-50.19975	9	40	A	Bambu	M
3	PRO-MATA	01/10/2018	05:37	-29.48466667	-50.18591667	15	29	A	Bambu	M
4	PRO-MATA	1/16/2018	02:42	-29.48466667	-50.18591667	15	35	A	Bambu	M
5	PRO-MATA	1/16/2018	19:30	-29.48466667	-50.18591667	15	35	A	Bambu	M
6	PRO-MATA	1/31/2018	00:23	-29.49155556	-50.23163889	1	50	B	Cipó	M
7	PRO-MATA	01/04/2018	04:22	-29.48361111	-50.21722222	4	23	C	Graxa	U
8	PRO-MATA	02/02/2018	21:58	-29.48361111	-50.21722222	4	52	D	Barranco	U
9	PRO-MATA	02/07/2018	02:25	-29.47947222	-50.21141667	7	57	D	Barranco	U
10	PRO-MATA	01/02/2018	04:07	-29.48619444	-50.19975	9	21	E	Samambaia	F
11	PRO-MATA	02/11/2018	01:30	-29.48619444	-50.19975	9	61	E	Samambaia	F
12	PRO-MATA	1/15/2018	22:38	-29.48619444	-50.19975	9	34	E	Samambaia	F
13	PRO-MATA	02/08/2018	18:43	-29.50138889	-50.18691667	13	58	F	Serraria	U
14	PRO-MATA	02/01/2018	08:10	-29.48466667	-50.18591667	15	51	G	Ferradura	U
15	PRO-MATA	12/13/2017	01:23	-29.47866667	-50.1705	18	1	H	Taquara	F
16	PRO-MATA	12/26/2017	03:31	-29.47866667	-50.1705	18	14	H	Taquara	F
17	PRO-MATA	12/28/2017	23:09	-29.47866667	-50.1705	18	16	H	Taquara	F
18	PRO-MATA	1/31/2018	22:46	-29.47866667	-50.1705	18	50	H	Taquara	F
19	PRO-MATA	02/12/2018	05:48	-29.47866667	-50.1705	18	62	H	Taquara	F
20	PRO-MATA	02/12/2018	23:26	-29.47866667	-50.1705	18	62	H	Taquara	F
21	PRO-MATA	1/14/2018	02:47	-29.47866667	-50.1705	18	33	I	Açude	M
22	PRO-MATA	01/09/2018	06:53	-29.46844444	-50.16488889	20	28	I	Açude	M
23	PRO-MATA	12/23/2017	02:32	-29.46844444	-50.16488889	20	11	J	Lagoa	F
24	PRO-MATA	02/03/2018	02:50	-29.49155556	-50.23163889	1	53	unidentified until individual level	unidentified until individual level	U
25	TEUT	11/02/2018	22:28	-51.80305556	-29.39138889	7	26	K	Antena	M
26	TEUT	11/01/2018	19:23	-51.805	-29.40083333	8	25	K	Antena	M
27	TEUT	12/04/2018	05:54	-51.805	-29.40083333	8	58	K	Antena	M
28	TEUT	12/06/2018	06:42	-51.805	-29.40083333	8	60	K	Antena	M
29	TEUT	10/12/2018	20:23	-51.80333333	-29.41055556	12	3	L	Harmonia	F
30	TEUT	11/22/2018	07:24	-51.81083333	-29.41444444	13	46	L	Harmonia	F
31	TEUT	12/08/2018	00:55	-51.80305556	-29.39138889	7	62	M	Lagoa	F
32	TEUT	11/27/2018	05:17	-51.79638889	-29.38722222	5	51	N	Jaime	M
33	TEUT	11/10/2018	00:46	-51.79638889	-29.38722222	5	34	N	Jaime	M
34	TEUT	10/28/2018	04:13	-51.77666667	-29.38416667	2	21	N	Jaime	M
35	TEUT	11/07/2018	22:05	-51.77666667	-29.38416667	2	31	N	Jaime	M
36	TEUT	12/03/2018	00:23	-51.79694444	-29.41222222	16	57	N	Jaime	M
37	TEUT	11/29/2018	04:00	-51.81083333	-29.41444444	13	53	O	Belga	M
38	TEUT	10/10/2018	22:02	-51.81083333	-29.41444444	13	3	O	Belga	M
39	TEUT	12/05/2018	00:03	-51.78972222	-29.40666667	15	59	P	Tônia	F
40	BPWR	10/10/2017	04:40	-30.074889	-50.831333	6	8	Q	Maricá	F
41	BPWR	10/03/2017	05:19	-30.074889	-50.831333	6	1	Q	Maricá	F
42	BPWR	11/22/2017	22:39	-30.08402222	-50.81661667	2	51	Q	Maricá	F
43	BPWR	11/07/2017	21:39	-30.074889	-50.831333	6	36	R	Banhado	M
44	BPWR	10/06/2017	20:52	-30.074889	-50.831333	6	4	R	Banhado	M
45	BPWR	12/01/2017	00:28	-30.07695	-50.82323889	4	60	R	Banhado	M
46	PFNF	1/18/2019	00:05	-28.293306	-52.202806	4	2	S	Flona	F
47	PFNF	1/19/2019	00:46	-28.293306	-52.202806	4	3	S	Flona	F
48	PFNF	02/12/2019	23:40	-28.293306	-52.202806	4	27	S	Flona	F
49	PFNF	02/03/2019	19:29	-28.286306	-52.192444	2	18	T	Talhão	M
50	PFNF	03/06/2019	02:04	-28.293306	-52.202806	4	49	T	Talhão	M
51	PFNF	03/08/2019	06:16	-28.311194	-52.176194	10	51	U	Grimpa	F
52	PFNF	1/19/2019	21:31	-28.311194	-52.176194	10	3	U	Grimpa	F
53	PFNF	1/20/2019	10:35:00 AM	-28.32025	-52.176167	14	4	U	Grimpa	F
54	PFNF	03/10/2019	12:09	-28.311194	-52.176194	10	53	V	Jordan	M
55	PFNF	2/28/2019	22:19	-28.325167	-52.196222	17	43	V	Jordan	M
56	PFNF	02/02/2019	5:05:00 AM	-28.327028	-52.208194	15	17	X	Castelhana	F
57	PFNF	2/27/2019	22:52	-28.311194	-52.176194	10	42	unidentified until individual level	unidentified until individual level	U
