# Supplementary material for: Margay (Leopardus wiedii) in the southernmost Atlantic Forest: Density and activity patterns under different levels of anthropogenic disturbance
Source: PLoS One. 2020 May 6;15(5):e0232013. doi: 10.1371/journal.pone.0232013 (PMC7202647; doi:10.1371/journal.pone.0232013)
Supplement: S3 Appendix — Individual encounter history data with information of trap names, occasions, sessions and sex in eaxh area where margays were detected. (CSV) [file pone.0232013.s006.csv]

Session	Id	Occasion	Trap	Sex	Name	Data.x	Time
2	A	4	21	M	Bambu	16/12/2017	110
2	A	40	9	M	Bambu	22/01/2018	212
2	A	29	15	M	Bambu	10/01/2018	537
2	A	35	15	M	Bambu	16/01/2018	242
2	A	35	15	M	Bambu	16/01/2018	1930
2	B	50	1	M	Cipó	31/01/2018	23
2	C	23	4	U	Graxa	04/01/2018	422
2	D	52	4	U	Barranco	02/02/2018	2158
2	D	57	7	U	Barranco	07/02/2018	225
2	E	21	9	F	Samambaia	02/01/2018	407
2	E	61	9	F	Samambaia	11/02/2018	2238
2	E	34	9	F	Samambaia	15/01/2018	130
2	F	58	13	U	Serraria	08/02/2018	1843
2	G	51	15	U	Ferradura	01/02/2018	810
2	H	1	18	F	Taquara	13/12/2017	123
2	H	14	18	F	Taquara	26/12/2017	331
2	H	16	18	F	Taquara	28/12/2017	2309
2	H	50	18	F	Taquara	31/01/2018	2246
2	H	62	18	F	Taquara	12/02/2018	2326
2	H	62	18	F	Taquara	12/02/2018	548
2	I	33	18	M	Açude	14/01/2018	247
2	I	28	20	M	Açude	09/01/2018	653
2	J	11	20	F	Lagoa	23/12/2017	232
3	K	26	7	M	Antena	02/11/2018	2228
3	K	25	8	M	Antena	01/11/2018	1923
3	K	58	8	M	Antena	04/12/2018	554
3	K	60	8	M	Antena	06/12/2018	642
3	L	3	12	F	Harmonia	12/10/2018	2023
3	L	46	13	F	Harmonia	22/11/2018	724
3	M	62	7	F	Lagoa	08/12/2018	55
3	N	51	5	M	Jaime	27/11/2018	517
3	N	34	5	M	Jaime	10/11/2018	46
3	N	21	2	M	Jaime	28/10/2018	413
3	N	31	2	M	Jaime	07/11/2018	2205
3	N	57	16	M	Jaime	03/12/2018	23
3	O	53	13	M	Belga	29/11/2018	400
3	O	3	13	M	Belga	10/10/2018	2202
3	P	59	15	F	Tônia	05/12/2018	3
1	Q	8	6	F	Maricá	10/10/2017	440
1	Q	1	6	F	Maricá	03/10/2017	519
1	Q	51	2	F	Maricá	22/11/2017	2239
1	R	36	6	M	Banhado	07/11/2017	2139
1	R	4	6	M	Banhado	06/10/2017	2052
1	R	60	4	M	Banhado	01/12/2017	28
4	S	2	4	F	Flona	18/01/2019	5
4	S	3	4	F	Flona	19/01/2019	46
4	S	27	4	F	Flona	12/02/2019	2340
4	T	18	2	M	Talhão	03/02/2019	1929
4	T	49	4	M	Talhão	06/03/2019	204
4	U	51	10	F	Grimpa	08/03/2019	616
4	U	3	10	F	Grimpa	19/01/2019	2131
4	U	4	14	F	Grimpa	20/01/2019	1035
4	V	53	10	M	Jordan	10/03/2019	1209
4	V	43	17	M	Jordan	28/02/2019	2219
4	X	17	15	F	Castelhana	02/02/2019	505
