# Supplementary material for: Margay (Leopardus wiedii) in the southernmost Atlantic Forest: Density and activity patterns under different levels of anthropogenic disturbance
Source: PLoS One. 2020 May 6;15(5):e0232013. doi: 10.1371/journal.pone.0232013 (PMC7202647; doi:10.1371/journal.pone.0232013)
Supplement: S4 Appendix — (CSV) [file pone.0232013.s007.csv]

X	Y	Tr	dis_river	ndvi	humans_dens	MapBiomas	dist_road	ndvi
516704	6667840	1	0.425220325	0.341423633	0.341033768	3	-0.802127111	0.58
513454	6668090	1	0.425220325	0.397691489	0.214198511	3	-0.279835296	0.688
512954	6668590	1	-0.120478556	0.475643054	0.120437085	3	-0.063494912	0.688
517454	6669090	1	-0.666177437	0.489915876	0.50186697	3	-0.802127111	0.68
516704	6669340	1	-0.666177437	0.534930161	0.200781964	3	-0.802127111	0.728
517704	6669340	1	-0.666177437	0.620292615	0.086697194	3	-0.802127111	0.652
517954	6669340	1	-0.666177437	0.620292615	0.086697194	3	-0.802127111	0.652
518204	6669340	1	-0.666177437	0.661738694	0.086697194	3	-0.802127111	0.652
518454	6669340	1	-0.666177437	0.553045665	0.086697194	3	-0.802127111	0.652
513704	6669590	1	-0.666177437	0.388633736	0.15091456	3	-0.802127111	0.724
515204	6669590	1	-0.666177437	0.574729376	0.995855559	3	-0.802127111	0.776
515454	6669590	1	-0.666177437	0.531361955	0.167020165	3	-0.802127111	0.78
515704	6669590	1	-0.666177437	0.475643054	0.167020165	3	-0.802127111	0.78
515954	6669590	1	-0.666177437	0.482230511	0.167020165	3	-0.802127111	0.78
516954	6669590	1	-0.666177437	0.542341049	0.097387033	3	-0.802127111	0.664
519204	6669590	1	-0.120478556	0.551947756	0.275938878	3	-0.802127111	0.656
515204	6669840	1	-0.666177437	0.674364651	0.995855559	3	-0.802127111	0.776
515454	6669840	1	-0.666177437	0.86567536	0.167020165	3	-0.802127111	0.78
515704	6669840	1	-0.666177437	0.873635203	0.167020165	3	-0.802127111	0.78
515954	6669840	1	-0.666177437	0.873635203	0.167020165	3	-0.802127111	0.78
516954	6669840	1	-0.666177437	0.542341049	0.097387033	3	-0.802127111	0.664
513454	6670090	1	-0.666177437	0.358990183	-0.024481209	3	-0.279835296	0.632
513954	6670090	1	-0.666177437	0.522304203	0.15091456	3	-0.279835296	0.724
514954	6670090	1	-0.120478556	0.630448276	0.995855559	3	-0.802127111	0.776
515204	6670090	1	-0.120478556	0.674364651	0.995855559	3	-0.802127111	0.776
515454	6670090	1	-0.120478556	0.889829367	0.167020165	3	-0.802127111	0.78
515704	6670090	1	-0.120478556	0.895044436	0.167020165	3	-0.802127111	0.78
515954	6670090	1	-0.120478556	0.895044436	0.167020165	3	-0.802127111	0.78
516204	6670090	1	-0.120478556	0.962291385	0.200781964	3	-0.802127111	0.728
516454	6670090	1	-0.120478556	0.85332388	0.200781964	3	-0.802127111	0.728
517204	6670090	1	-0.120478556	0.79952632	0.097387033	3	-0.802127111	0.664
514204	6670340	1	-0.666177437	0.825601668	-0.041537912	3	-0.802127111	0.724
514454	6670340	1	-0.666177437	0.825601668	-0.042812647	3	-0.802127111	0.776
516454	6670340	1	-0.120478556	0.626880071	-0.047783087	3	-0.802127111	0.728
516704	6670340	1	-0.120478556	0.558535212	-0.047783087	3	-0.802127111	0.728
517454	6670340	1	-0.120478556	0.555241484	-0.050776134	3	-0.802127111	0.664
513704	6670590	1	-0.666177437	0.595589654	-0.041537912	3	-0.279835296	0.724
514454	6670590	1	-0.666177437	0.990562552	-0.042812647	3	-0.802127111	0.776
514954	6670590	1	-0.120478556	0.680952108	-0.042812647	3	-0.802127111	0.776
515204	6670590	1	-0.120478556	0.672717787	-0.042812647	3	-0.802127111	0.776
515454	6670590	1	-0.120478556	0.702361341	-0.045640818	3	-0.802127111	0.78
515454	6670840	1	0.105557355	0.81297571	-0.045640818	3	-0.802127111	0.78
515704	6670840	1	0.105557355	0.81297571	-0.045640818	3	-0.802127111	0.78
517454	6670840	1	-0.120478556	0.314799331	-0.050776134	3	-0.802127111	0.664
514704	6671090	1	-0.120478556	0.556064916	-0.036056481	3	-0.802127111	0.708
515454	6671090	1	0.105557355	0.81297571	-0.040525132	3	-0.802127111	0.688
515704	6671090	1	0.105557355	0.375458824	-0.040525132	3	-0.802127111	0.688
516454	6671090	1	0.425220325	0.568141919	-0.048689847	3	-0.802127111	0.672
516704	6671090	1	0.425220325	0.470427985	-0.048689847	3	-0.802127111	0.672
517454	6671090	1	-0.120478556	0.338404382	-0.041726579	3	-0.802127111	0.74
517704	6671090	1	-0.120478556	0.43474593	-0.049121642	3	-0.802127111	0.768
514954	6671340	1	0.105557355	0.449293229	-0.036056481	3	-0.802127111	0.708
515704	6671340	1	0.105557355	0.201714665	-0.040525132	3	-0.802127111	0.688
516454	6671340	1	0.425220325	0.525323454	-0.048689847	3	-0.802127111	0.672
517204	6671340	1	0.425220325	0.178109613	-0.041726579	3	-0.802127111	0.74
517454	6671340	1	0.425220325	0.542341049	-0.041726579	3	-0.802127111	0.74
517704	6671340	1	-0.120478556	0.542341049	-0.049121642	3	-0.802127111	0.768
517954	6671340	1	-0.120478556	0.651857509	-0.049121642	3	-0.802127111	0.768
515454	6671590	1	-0.120478556	0.606843225	-0.040525132	3	-0.802127111	0.688
515704	6671590	1	-0.120478556	0.418277289	-0.040525132	3	-0.802127111	0.688
516704	6671590	1	0.105557355	0.341698111	-0.048689847	3	-0.802127111	0.672
517204	6671590	1	0.105557355	0.701263431	-0.041726579	3	-0.802127111	0.74
517454	6671590	1	0.105557355	0.668051673	-0.041726579	3	-0.802127111	0.74
517704	6671590	1	0.105557355	0.694950452	-0.049121642	3	-0.802127111	0.768
515204	6671840	1	-0.120478556	0.437490704	-0.036056481	3	-0.802127111	0.708
515704	6671840	1	-0.120478556	0.779214997	-0.040525132	3	-0.802127111	0.688
516454	6671840	1	-0.120478556	0.49156274	-0.048689847	3	-0.802127111	0.672
516704	6671840	1	0.105557355	0.49156274	-0.048689847	3	-0.279835296	0.672
516954	6671840	1	0.105557355	0.769333812	-0.041726579	3	-0.279835296	0.74
517204	6671840	1	0.105557355	0.822033463	-0.041726579	3	-0.279835296	0.74
517454	6671840	1	0.105557355	0.849755674	-0.041726579	3	-0.279835296	0.74
517704	6671840	1	0.105557355	0.462742619	-0.049121642	3	-0.802127111	0.768
518204	6671840	1	0.105557355	0.519010475	-0.049121642	3	-0.802127111	0.768
519454	6671840	1	-0.120478556	0.220928079	-0.069564239	3	-0.279835296	0.588
514954	6672090	1	-0.120478556	0.578572058	-0.047104166	3	-0.802127111	0.68
515204	6672090	1	-0.120478556	0.600530246	-0.047104166	3	-0.802127111	0.68
515454	6672090	1	-0.120478556	0.648014826	-0.044384245	3	-0.802127111	0.708
516454	6672090	1	-0.120478556	0.684245836	-0.036317485	3	-0.802127111	0.784
516704	6672090	1	0.105557355	0.82230794	-0.036317485	3	-0.279835296	0.784
517204	6672090	1	0.105557355	0.732828326	-0.037475421	3	-0.279835296	0.808
517454	6672090	1	0.105557355	0.337306473	-0.037475421	3	-0.279835296	0.808
518204	6672090	1	0.105557355	0.390006123	-0.053092412	3	-0.802127111	0.672
516204	6672340	1	-0.120478556	0.91837501	-0.036317485	3	-0.802127111	0.784
516454	6672340	1	-0.120478556	1.001541646	-0.036317485	3	-0.802127111	0.784
516704	6672340	1	0.105557355	1.01965715	-0.036317485	3	-0.279835296	0.784
516954	6672340	1	0.105557355	0.820935553	-0.037475421	3	-0.279835296	0.808
517204	6672340	1	0.105557355	0.820935553	-0.037475421	3	-0.279835296	0.808
515954	6672590	1	-0.666177437	0.39549567	-0.044384245	3	-0.802127111	0.708
516204	6672590	1	-0.666177437	0.691656724	-0.036317485	3	-0.802127111	0.784
516454	6672590	1	-0.666177437	0.813799142	-0.036317485	3	-0.802127111	0.784
516704	6672590	1	-0.120478556	0.827523009	-0.036317485	3	-0.279835296	0.784
516954	6672590	1	-0.120478556	0.727338779	-0.037475421	3	-0.279835296	0.808
517204	6672590	1	-0.120478556	0.513520928	-0.037475421	3	-0.279835296	0.808
516204	6672840	1	-0.666177437	0.460272323	-0.036317485	3	-0.802127111	0.784
516454	6672840	1	-0.666177437	0.413336697	-0.036317485	3	-0.802127111	0.784
516704	6672840	1	-0.120478556	0.413336697	-0.036317485	3	-0.802127111	0.784
517454	6672840	1	-0.120478556	0.539870753	-0.037475421	3	-0.802127111	0.808
517704	6672840	1	0.105557355	0.755060991	-0.053092412	3	-0.802127111	0.672
517454	6673090	1	-0.120478556	0.656249147	-0.045847824	3	-0.802127111	0.728
517454	6673340	1	-0.666177437	0.462468142	-0.045847824	3	-0.802127111	0.728
517704	6673590	1	-0.120478556	0.570063261	-0.077412579	3	-0.802127111	0.688
517954	6673590	1	-0.120478556	0.758629196	-0.077412579	3	-0.802127111	0.688
517954	6673840	1	-0.120478556	0.543713436	-0.088339641	3	-0.802127111	0.728
518204	6673840	1	-0.120478556	0.679305244	-0.088339641	3	-0.802127111	0.728
518454	6673840	1	-0.120478556	0.544811345	-0.088339641	3	-0.279835296	0.728
517954	6674340	1	-0.120478556	0.539870753	-0.088339641	3	-0.802127111	0.728
516204	6671340	1	0.425220325	0.315073808	-0.048689847	9	-0.802127111	0.672
512954	6668090	1	-0.120478556	0.339776769	0.214198511	11	0.242456518	0.688
513204	6668090	1	0.425220325	0.339776769	0.214198511	11	-0.279835296	0.688
512704	6668340	1	-0.120478556	0.464389483	-0.036002683	11	-0.063494912	0.688
512954	6668340	1	-0.120478556	0.419924154	0.120437085	11	-0.063494912	0.688
513204	6668340	1	-0.120478556	0.357343319	0.120437085	11	-0.279835296	0.688
513454	6668340	1	-0.120478556	0.490464831	0.120437085	11	-0.279835296	0.688
512204	6668590	1	-0.666177437	0.427883997	-0.036002683	11	0.365752834	0.688
512454	6668590	1	-0.120478556	0.536302547	-0.036002683	11	-0.063494912	0.688
512704	6668590	1	-0.120478556	0.475643054	-0.036002683	11	-0.063494912	0.688
514454	6668590	1	-0.120478556	0.310133216	1.899251408	11	-0.279835296	0.648
518454	6668590	1	-0.120478556	0.447097411	0.480795999	11	-0.802127111	0.7
518704	6668590	1	-0.120478556	0.386437918	0.479238916	11	-0.802127111	0.692
511954	6668840	1	-0.666177437	0.416904903	-0.036002677	11	0.365752834	0.656
512204	6668840	1	-0.666177437	0.424864746	-0.036002683	11	0.365752834	0.688
512454	6668840	1	-0.120478556	0.449018752	-0.036002683	11	-0.063494912	0.688
512704	6668840	1	-0.120478556	0.449018752	-0.036002683	11	-0.063494912	0.688
512954	6668840	1	-0.120478556	0.514893315	0.120437085	11	-0.063494912	0.688
514204	6668840	1	-0.120478556	0.157249335	0.214212668	11	-0.279835296	0.68
514454	6668840	1	-0.120478556	0.40784715	1.899251408	11	-0.279835296	0.648
511704	6669090	1	-0.666177437	0.425139223	-0.036002677	11	0.365752834	0.656
511954	6669090	1	-0.666177437	0.432275634	-0.036002677	11	0.365752834	0.656
512204	6669090	1	-0.666177437	0.458076504	-0.036002683	11	0.365752834	0.688
512454	6669090	1	-0.666177437	0.449018752	-0.036002683	11	-0.063494912	0.688
512704	6669090	1	-0.666177437	0.496503333	-0.036002683	11	-0.063494912	0.688
512954	6669090	1	-0.666177437	0.496503333	0.120437085	11	-0.063494912	0.688
513204	6669090	1	-0.666177437	0.496503333	0.120437085	11	-0.279835296	0.688
513704	6669090	1	-0.666177437	0.281038617	0.214212668	11	-0.279835296	0.68
515454	6669090	1	-0.666177437	0.503914221	0.508513505	11	-0.279835296	0.684
515704	6669090	1	-0.666177437	0.504737653	0.508513505	11	-0.279835296	0.684
515954	6669090	1	-0.666177437	0.51434436	0.508513505	11	-0.279835296	0.684
516454	6669090	1	-0.666177437	0.50912929	0.508513556	11	-0.279835296	0.7
518454	6669090	1	-0.666177437	0.624684252	0.480795999	11	-0.802127111	0.7
518954	6669090	1	-0.666177437	0.477015441	0.479238916	11	-0.802127111	0.692
511704	6669340	1	-0.666177437	0.422119972	-0.036002683	11	0.242456518	0.652
511954	6669340	1	-0.666177437	0.38204628	-0.036002683	11	0.242456518	0.652
512204	6669340	1	-0.666177437	0.46164471	-0.036002683	11	0.242456518	0.632
512454	6669340	1	-0.666177437	0.46164471	-0.036002683	11	-0.279835296	0.632
512704	6669340	1	-0.666177437	0.443254728	-0.036002683	11	-0.279835296	0.632
512954	6669340	1	-0.666177437	0.496503333	-0.024481209	11	-0.279835296	0.632
513454	6669340	1	-0.666177437	0.540968662	-0.024481209	11	-0.802127111	0.632
513704	6669340	1	-0.666177437	0.362283911	0.15091456	11	-0.802127111	0.724
513954	6669340	1	-0.666177437	0.128429214	0.15091456	11	-0.802127111	0.724
514954	6669340	1	-0.666177437	0.374909869	0.995855559	11	-0.802127111	0.776
515454	6669340	1	-0.666177437	0.46576187	0.167020165	11	-0.802127111	0.78
516204	6669340	1	-0.666177437	0.491288263	0.200781964	11	-0.802127111	0.728
516454	6669340	1	-0.666177437	0.515716747	0.200781964	11	-0.802127111	0.728
516954	6669340	1	-0.666177437	0.556064916	0.097387033	11	-0.802127111	0.664
517454	6669340	1	-0.666177437	0.657896011	0.097387033	11	-0.802127111	0.664
511704	6669590	1	-0.666177437	0.396319102	-0.036002683	11	0.242456518	0.652
511954	6669590	1	-0.666177437	0.396319102	-0.036002683	11	0.242456518	0.652
512204	6669590	1	-0.666177437	0.447920843	-0.036002683	11	0.242456518	0.632
512454	6669590	1	-0.666177437	0.447920843	-0.036002683	11	-0.279835296	0.632
512704	6669590	1	-0.666177437	0.375733301	-0.036002683	11	-0.279835296	0.632
512954	6669590	1	-0.666177437	0.442156818	-0.024481209	11	-0.279835296	0.632
513204	6669590	1	-0.666177437	0.442156818	-0.024481209	11	-0.802127111	0.632
513954	6669590	1	-0.666177437	0.404004468	0.15091456	11	-0.802127111	0.724
514204	6669590	1	-0.666177437	0.427883997	0.15091456	11	-0.802127111	0.724
514454	6669590	1	-0.666177437	0.57527833	0.995855559	11	-0.802127111	0.776
516204	6669590	1	-0.666177437	0.491288263	0.200781964	11	-0.802127111	0.728
516454	6669590	1	-0.666177437	0.491288263	0.200781964	11	-0.802127111	0.728
516704	6669590	1	-0.666177437	0.484700807	0.200781964	11	-0.802127111	0.728
517204	6669590	1	-0.666177437	0.504737653	0.097387033	11	-0.802127111	0.664
511704	6669840	1	-0.666177437	0.380399416	-0.036002683	11	0.242456518	0.652
511954	6669840	1	-0.666177437	0.396319102	-0.036002683	11	0.242456518	0.652
512204	6669840	1	-0.666177437	0.424590268	-0.036002683	11	0.242456518	0.632
512454	6669840	1	-0.666177437	0.381771803	-0.036002683	11	-0.279835296	0.632
512704	6669840	1	-0.666177437	0.418277289	-0.036002683	11	-0.279835296	0.632
512954	6669840	1	-0.666177437	0.418277289	-0.024481209	11	-0.279835296	0.632
513204	6669840	1	-0.666177437	0.394397761	-0.024481209	11	-0.802127111	0.632
513454	6669840	1	-0.666177437	0.402357604	-0.024481209	11	-0.802127111	0.632
514204	6669840	1	-0.666177437	0.380124939	0.15091456	11	-0.802127111	0.724
514454	6669840	1	-0.666177437	0.463017097	0.995855559	11	-0.802127111	0.776
516204	6669840	1	-0.666177437	0.849755674	0.200781964	11	-0.802127111	0.728
516454	6669840	1	-0.666177437	0.849755674	0.200781964	11	-0.802127111	0.728
516704	6669840	1	-0.666177437	0.6858927	0.200781964	11	-0.802127111	0.728
517204	6669840	1	-0.666177437	0.410317447	0.097387033	11	-0.802127111	0.664
517454	6669840	1	-0.666177437	0.362558389	0.097387033	11	-0.802127111	0.664
518954	6669840	1	-0.666177437	0.546183732	0.275938878	11	-0.802127111	0.656
511704	6670090	1	-0.120478556	0.385065531	-0.036002683	11	0.365752834	0.652
511954	6670090	1	-0.120478556	0.386712395	-0.036002683	11	0.365752834	0.652
512204	6670090	1	-0.120478556	0.359264661	-0.036002683	11	0.365752834	0.632
512454	6670090	1	-0.120478556	0.359264661	-0.036002683	11	-0.063494912	0.632
512704	6670090	1	-0.120478556	0.388633736	-0.036002683	11	-0.063494912	0.632
512954	6670090	1	-0.120478556	0.358990183	-0.024481209	11	-0.063494912	0.632
513204	6670090	1	-0.666177437	0.358990183	-0.024481209	11	-0.279835296	0.632
513704	6670090	1	-0.666177437	0.545085822	0.15091456	11	-0.279835296	0.724
514204	6670090	1	-0.666177437	0.468781121	0.15091456	11	-0.802127111	0.724
514454	6670090	1	-0.666177437	0.55771178	0.995855559	11	-0.802127111	0.776
514704	6670090	1	-0.666177437	0.630448276	0.995855559	11	-0.802127111	0.776
516704	6670090	1	-0.120478556	0.85332388	0.200781964	11	-0.802127111	0.728
518954	6670090	1	-0.666177437	0.467683211	0.275938878	11	-0.802127111	0.656
519204	6670090	1	-0.666177437	0.491837218	0.275938878	11	-0.802127111	0.656
511704	6670340	1	-0.120478556	0.388084782	-0.036002677	11	0.365752834	0.652
511954	6670340	1	-0.120478556	0.388084782	-0.036002677	11	0.365752834	0.652
512204	6670340	1	-0.120478556	0.381771803	-0.036002683	11	0.365752834	0.632
512454	6670340	1	-0.120478556	0.359264661	-0.036002683	11	-0.063494912	0.632
512704	6670340	1	-0.120478556	0.359264661	-0.036002683	11	-0.063494912	0.632
512954	6670340	1	-0.120478556	0.329072153	-0.039071206	11	-0.063494912	0.632
513204	6670340	1	-0.666177437	0.260727294	-0.039071206	11	-0.279835296	0.632
513454	6670340	1	-0.666177437	0.42129654	-0.039071206	11	-0.279835296	0.632
513704	6670340	1	-0.666177437	0.515167792	-0.041537912	11	-0.279835296	0.724
511704	6670590	1	-0.120478556	0.407298196	-0.036002677	11	0.365752834	0.652
511954	6670590	1	-0.120478556	0.371341664	-0.036002677	11	0.365752834	0.652
512204	6670590	1	-0.120478556	0.390006123	-0.036002683	11	0.365752834	0.632
512454	6670590	1	-0.120478556	0.411415356	-0.036002683	11	-0.063494912	0.632
512704	6670590	1	-0.120478556	0.329072153	-0.036002683	11	-0.063494912	0.632
513204	6670590	1	-0.666177437	0.242337312	-0.039071206	11	-0.279835296	0.632
513454	6670590	1	-0.666177437	0.242337312	-0.039071206	11	-0.279835296	0.632
513954	6670590	1	-0.666177437	0.595589654	-0.041537912	11	-0.279835296	0.724
514204	6670590	1	-0.666177437	0.78195977	-0.041537912	11	-0.802127111	0.724
514704	6670590	1	-0.666177437	0.680952108	-0.042812647	11	-0.802127111	0.776
515954	6670590	1	-0.120478556	0.552496711	-0.045640818	11	-0.802127111	0.78
511704	6670840	1	-0.120478556	0.427060564	-0.036002677	11	0.365752834	0.652
511954	6670840	1	-0.120478556	0.427060564	-0.036002677	11	0.365752834	0.652
512204	6670840	1	-0.120478556	0.392750896	-0.036002683	11	0.365752834	0.632
512454	6670840	1	-0.666177437	0.392750896	-0.036002683	11	-0.063494912	0.632
512704	6670840	1	-0.666177437	0.435294885	-0.036002683	11	-0.063494912	0.632
512954	6670840	1	-0.666177437	0.305741578	-0.039071206	11	-0.063494912	0.632
513204	6670840	1	-0.666177437	0.242337312	-0.039071206	11	-0.279835296	0.632
513454	6670840	1	-0.666177437	0.242337312	-0.039071206	11	-0.279835296	0.632
513704	6670840	1	-0.666177437	0.618645751	-0.041537912	11	-0.279835296	0.724
513954	6670840	1	-0.666177437	0.769059335	-0.041537912	11	-0.279835296	0.724
514204	6670840	1	-0.120478556	0.990562552	-0.041537912	11	-0.802127111	0.724
511954	6671090	1	-0.120478556	0.437765181	-0.039336802	11	0.675137287	0.704
512204	6671090	1	-0.120478556	0.475917532	-0.04152144	11	0.675137287	0.64
512454	6671090	1	-0.666177437	0.441058909	-0.04152144	11	0.242456518	0.64
512704	6671090	1	-0.666177437	0.441058909	-0.04152144	11	0.242456518	0.64
513204	6671090	1	-0.666177437	0.257982521	-0.036357196	11	-0.279835296	0.64
513454	6671090	1	-0.666177437	0.36036257	-0.036357196	11	-0.279835296	0.64
513954	6671090	1	-0.666177437	0.529440614	-0.041851496	11	-0.279835296	0.688
514204	6671090	1	-0.120478556	0.682598972	-0.041851496	11	-0.802127111	0.688
514454	6671090	1	-0.120478556	0.556064916	-0.036056481	11	-0.802127111	0.708
514954	6671090	1	0.105557355	0.396319102	-0.036056481	11	-0.802127111	0.708
519454	6671090	1	-0.666177437	0.155327994	-0.069564239	11	-0.802127111	0.588
512204	6671340	1	-0.120478556	0.437765181	-0.04152144	11	0.675137287	0.64
512454	6671340	1	-0.666177437	0.491013786	-0.04152144	11	0.242456518	0.64
513954	6671340	1	-0.666177437	0.627703503	-0.041851496	11	-0.279835296	0.688
514204	6671340	1	-0.120478556	0.538223889	-0.041851496	11	-0.802127111	0.688
514454	6671340	1	-0.120478556	0.51846152	-0.041851496	11	-0.802127111	0.688
514704	6671340	1	-0.120478556	0.627703503	-0.036056481	11	-0.802127111	0.708
518454	6671340	1	-0.666177437	0.207753167	-0.049121642	11	-0.802127111	0.768
519204	6671340	1	-0.666177437	0.167679474	-0.060141267	11	-0.802127111	0.588
513954	6671590	1	-0.666177437	0.323582606	-0.041851496	11	-0.279835296	0.688
514204	6671590	1	-0.666177437	0.627703503	-0.041851496	11	-0.802127111	0.688
514454	6671590	1	-0.666177437	0.548654028	-0.041851496	11	-0.802127111	0.688
514704	6671590	1	-0.666177437	0.566495055	-0.036056481	11	-0.802127111	0.708
514954	6671590	1	-0.120478556	0.696048362	-0.036056481	11	-0.802127111	0.708
516954	6671590	1	0.105557355	0.701263431	-0.041726579	11	-0.802127111	0.74
514204	6671840	1	-0.666177437	0.545909254	-0.041851496	11	-0.802127111	0.688
514454	6671840	1	-0.666177437	0.528617182	-0.041851496	11	-0.802127111	0.688
514704	6671840	1	-0.666177437	0.528617182	-0.036056481	11	-0.802127111	0.708
514954	6671840	1	-0.120478556	0.602726065	-0.036056481	11	-0.802127111	0.708
515454	6671840	1	-0.120478556	0.72926012	-0.040525132	11	-0.802127111	0.688
514204	6672090	1	-0.666177437	0.191010049	-0.052135042	11	-0.802127111	0.452
514454	6672090	1	-0.666177437	0.508031381	-0.052135042	11	-0.802127111	0.452
514704	6672090	1	-0.666177437	0.43886309	-0.047104166	11	-0.802127111	0.68
515704	6672090	1	-0.120478556	0.117999075	-0.044384245	11	-0.802127111	0.708
516954	6672090	1	0.105557355	0.82230794	-0.037475421	11	-0.279835296	0.808
514704	6672340	1	-0.666177437	0.330993494	-0.047104166	11	-0.802127111	0.68
515954	6672340	1	-0.120478556	0.609039044	-0.044384245	11	-0.802127111	0.708
517454	6672340	1	0.105557355	0.820935553	-0.037475421	11	-0.279835296	0.808
514954	6672590	1	-0.666177437	0.466310825	-0.047104166	11	-0.802127111	0.68
513954	6672840	1	-0.666177437	0.282136527	-0.052135042	11	-0.802127111	0.452
514204	6672840	1	-0.666177437	0.39961283	-0.052135042	11	-0.802127111	0.452
514704	6672840	1	-0.666177437	0.108941323	-0.047104166	11	-0.802127111	0.68
514954	6672840	1	-0.666177437	0.315348285	-0.047104166	11	-0.802127111	0.68
517204	6672840	1	-0.120478556	0.520382861	-0.037475421	11	-0.802127111	0.808
517954	6672840	1	0.105557355	0.403455513	-0.053092412	11	-0.802127111	0.672
513454	6673090	1	-0.666177437	0.017814845	-0.052135045	11	-0.802127111	1.016
513704	6673090	1	-0.666177437	0.563475804	-0.052135045	11	-0.802127111	0.628
513954	6673090	1	-0.666177437	0.563475804	-0.052135045	11	-0.802127111	0.628
514204	6673090	1	-0.666177437	0.39961283	-0.052135045	11	-0.802127111	0.628
514954	6673090	1	-0.666177437	0.315348285	-0.052135035	11	-0.802127111	0.656
515454	6673090	1	-0.666177437	0.35624541	-0.052135042	11	-0.802127111	0.68
517204	6673090	1	-0.120478556	0.495679901	-0.045847824	11	-0.802127111	0.728
517704	6673090	1	0.105557355	0.650210645	-0.077412579	11	-0.802127111	0.688
513704	6673340	1	-0.666177437	0.534381206	-0.052135045	11	-0.802127111	0.628
513954	6673340	1	-0.666177437	0.534381206	-0.052135045	11	-0.802127111	0.628
514204	6673340	1	-0.666177437	0.534381206	-0.052135045	11	-0.802127111	0.628
515204	6673340	1	-0.120478556	0.199793324	-0.052135035	11	-0.802127111	0.656
516204	6673340	1	-0.666177437	0.479760215	-0.046278474	11	-0.802127111	0.744
516454	6673340	1	-0.666177437	0.473172758	-0.046278474	11	-0.802127111	0.744
513954	6673590	1	-0.666177437	0.274176684	-0.052135045	11	-0.279835296	0.628
514204	6673590	1	-0.666177437	0.413336697	-0.052135045	11	-0.279835296	0.628
514954	6673590	1	-0.120478556	0.138584876	-0.052135035	11	-0.279835296	0.656
515204	6673590	1	-0.120478556	0.199793324	-0.052135035	11	-0.279835296	0.656
516454	6673590	1	-0.666177437	0.535479115	-0.046278474	11	-0.279835296	0.744
517454	6673590	1	-0.666177437	0.396319102	-0.045847824	11	-0.802127111	0.728
515204	6673840	1	-0.120478556	0.351304818	-0.052135045	11	-0.279835296	0.604
515454	6673840	1	-0.120478556	0.543164481	-0.052135038	11	-0.279835296	0.68
515954	6673840	1	-0.666177437	0.635388869	-0.052135038	11	-0.279835296	0.68
513954	6674090	1	-0.666177437	0.305467101	-0.052135042	11	-0.279835296	0.6
515954	6674090	1	-0.666177437	0.429805338	-0.052135038	11	-0.279835296	0.68
517454	6674090	1	-0.666177437	0.441333386	-0.07183229	11	-0.802127111	0.668
517704	6674090	1	-0.120478556	0.441333386	-0.088339641	11	-0.802127111	0.728
517954	6674090	1	-0.120478556	0.480309169	-0.088339641	11	-0.802127111	0.728
518204	6674090	1	-0.120478556	0.49266065	-0.088339641	11	-0.802127111	0.728
514704	6674340	1	-0.666177437	0.333738268	-0.052135045	11	-0.279835296	0.604
515204	6674340	1	-0.666177437	0.283508914	-0.052135045	11	-0.279835296	0.604
515454	6674340	1	-0.666177437	0.168777384	-0.052135038	11	-0.279835296	0.68
517204	6674340	1	-0.666177437	0.366675549	-0.07183229	11	-0.802127111	0.668
515204	6674590	1	-0.666177437	0.379575984	-0.052135045	11	0.242456518	0.604
515954	6667840	1	0.425220325	0.204459438	0.558368351	12	-0.802127111	0.52
516204	6667840	1	0.425220325	0.276372503	0.341033768	12	-0.802127111	0.58
516454	6667840	1	0.425220325	0.286253687	0.341033768	12	-0.802127111	0.58
517204	6667840	1	0.425220325	0.379301507	0.323159364	12	-0.802127111	0.604
517454	6667840	1	0.425220325	0.379301507	0.323159364	12	-0.802127111	0.604
517704	6667840	1	0.425220325	0.351853772	0.321020259	12	-0.802127111	0.576
513954	6668090	1	0.425220325	0.000522772	0.214212643	12	-0.279835296	0.62
514204	6668090	1	0.425220325	0.082865975	0.214212643	12	-0.802127111	0.62
514704	6668090	1	0.425220325	0.388084782	1.616720048	12	-0.802127111	0.58
515454	6668090	1	0.425220325	-0.189964505	0.558368351	12	-0.802127111	0.52
515954	6668090	1	0.425220325	-0.059038812	0.558368351	12	-0.802127111	0.52
516704	6668090	1	0.425220325	0.286253687	0.341033768	12	-0.802127111	0.58
516954	6668090	1	0.425220325	0.299977554	0.323159364	12	-0.802127111	0.604
517204	6668090	1	0.425220325	0.216261964	0.323159364	12	-0.802127111	0.604
517454	6668090	1	0.425220325	0.090551341	0.323159364	12	-0.802127111	0.604
514204	6668340	1	-0.120478556	0.327425289	0.214212668	12	-0.279835296	0.68
514454	6668340	1	-0.120478556	0.327425289	1.899251408	12	-0.279835296	0.648
514704	6668340	1	-0.120478556	0.390829555	1.899251408	12	-0.279835296	0.648
514954	6668340	1	-0.120478556	0.17536484	1.899251408	12	-0.279835296	0.648
515204	6668340	1	-0.120478556	-0.104327574	1.899251408	12	-0.279835296	0.648
515704	6668340	1	-0.120478556	-0.248702656	0.508513505	12	-0.279835296	0.684
516204	6668340	1	-0.120478556	-0.035708238	0.508513556	12	-0.279835296	0.7
516454	6668340	1	-0.120478556	0.124037577	0.508513556	12	-0.279835296	0.7
517704	6668340	1	-0.120478556	0.093021637	0.480795999	12	-0.802127111	0.7
517954	6668340	1	-0.120478556	0.125684441	0.480795999	12	-0.802127111	0.7
513454	6668590	1	-0.120478556	0.372988528	0.120437085	12	-0.279835296	0.688
513704	6668590	1	-0.120478556	0.21983017	0.214212668	12	-0.279835296	0.68
513954	6668590	1	-0.120478556	0.051850035	0.214212668	12	-0.279835296	0.68
514204	6668590	1	-0.120478556	0.0740827	0.214212668	12	-0.279835296	0.68
514954	6668590	1	-0.120478556	0.09686432	1.899251408	12	-0.279835296	0.648
516454	6668590	1	-0.120478556	0.053771377	0.508513556	12	-0.279835296	0.7
516954	6668590	1	-0.120478556	0.237671197	0.50186697	12	-0.802127111	0.68
517204	6668590	1	-0.120478556	0.271706388	0.50186697	12	-0.802127111	0.68
517454	6668590	1	-0.120478556	0.259903862	0.50186697	12	-0.802127111	0.68
517704	6668590	1	-0.120478556	0.033460053	0.480795999	12	-0.802127111	0.7
517954	6668590	1	-0.120478556	-0.003868866	0.480795999	12	-0.802127111	0.7
518204	6668590	1	-0.120478556	0.132820852	0.480795999	12	-0.802127111	0.7
513454	6668840	1	-0.120478556	0.352951682	0.120437085	12	-0.279835296	0.688
513704	6668840	1	-0.120478556	0.274451161	0.214212668	12	-0.279835296	0.68
513954	6668840	1	-0.120478556	0.105647595	0.214212668	12	-0.279835296	0.68
514704	6668840	1	-0.120478556	0.40784715	1.899251408	12	-0.279835296	0.648
514954	6668840	1	-0.120478556	0.40784715	1.899251408	12	-0.279835296	0.648
515454	6668840	1	-0.120478556	0.244258653	0.508513505	12	-0.279835296	0.684
515704	6668840	1	-0.120478556	0.283783391	0.508513505	12	-0.279835296	0.684
515954	6668840	1	-0.120478556	0.296683826	0.508513505	12	-0.279835296	0.684
516204	6668840	1	-0.120478556	0.2848813	0.508513556	12	-0.279835296	0.7
516454	6668840	1	-0.120478556	0.35624541	0.508513556	12	-0.279835296	0.7
516954	6668840	1	-0.120478556	0.482779465	0.50186697	12	-0.802127111	0.68
517204	6668840	1	-0.120478556	0.449293229	0.50186697	12	-0.802127111	0.68
517454	6668840	1	-0.120478556	0.449293229	0.50186697	12	-0.802127111	0.68
517704	6668840	1	-0.120478556	0.449293229	0.480795999	12	-0.802127111	0.7
517954	6668840	1	-0.120478556	0.185794979	0.480795999	12	-0.802127111	0.7
518204	6668840	1	-0.120478556	0.207204212	0.480795999	12	-0.802127111	0.7
518454	6668840	1	-0.120478556	0.397691489	0.480795999	12	-0.802127111	0.7
518704	6668840	1	-0.120478556	0.433099066	0.479238916	12	-0.802127111	0.692
518954	6668840	1	-0.120478556	0.424864746	0.479238916	12	-0.802127111	0.692
513954	6669090	1	-0.666177437	0.105647595	0.214212668	12	-0.279835296	0.68
514204	6669090	1	-0.666177437	0.128703692	0.214212668	12	-0.279835296	0.68
514454	6669090	1	-0.666177437	0.128703692	1.899251408	12	-0.279835296	0.648
514704	6669090	1	-0.666177437	0.308486352	1.899251408	12	-0.279835296	0.648
515204	6669090	1	-0.666177437	0.503914221	1.899251408	12	-0.279835296	0.648
516204	6669090	1	-0.666177437	0.51434436	0.508513556	12	-0.279835296	0.7
516704	6669090	1	-0.666177437	0.438039658	0.508513556	12	-0.802127111	0.7
516954	6669090	1	-0.666177437	0.400985217	0.50186697	12	-0.802127111	0.68
517204	6669090	1	-0.666177437	0.489915876	0.50186697	12	-0.802127111	0.68
517704	6669090	1	-0.666177437	0.30244785	0.480795999	12	-0.802127111	0.7
517954	6669090	1	-0.666177437	0.545634777	0.480795999	12	-0.802127111	0.7
519204	6669090	1	-0.120478556	0.223398375	0.479238916	12	-0.802127111	0.692
514204	6669340	1	-0.666177437	0.31589724	0.15091456	12	-0.802127111	0.724
514454	6669340	1	-0.666177437	0.318367536	0.995855559	12	-0.802127111	0.776
514704	6669340	1	-0.666177437	0.318367536	0.995855559	12	-0.802127111	0.776
515204	6669340	1	-0.666177437	0.422119972	0.995855559	12	-0.802127111	0.776
519204	6669340	1	-0.120478556	0.367224504	0.275938878	12	-0.802127111	0.656
514704	6669590	1	-0.666177437	0.463017097	0.995855559	12	-0.802127111	0.776
519454	6669590	1	-0.120478556	0.551947756	0.170491621	12	-0.802127111	0.62
513954	6669840	1	-0.666177437	0.396593579	0.15091456	12	-0.802127111	0.724
519204	6669840	1	-0.120478556	0.658444966	0.275938878	12	-0.802127111	0.656
514704	6670340	1	-0.666177437	0.776195746	-0.042812647	12	-0.802127111	0.776
515954	6670340	1	-0.120478556	0.895044436	-0.045640818	12	-0.802127111	0.78
519204	6670340	1	-0.666177437	0.274725639	-0.052133424	12	-0.802127111	0.656
519454	6670340	1	-0.666177437	0.225868671	-0.050981859	12	-0.802127111	0.62
515704	6670590	1	-0.120478556	0.552496711	-0.045640818	12	-0.802127111	0.78
517204	6670590	1	-0.120478556	0.125958918	-0.050776134	12	-0.802127111	0.664
518954	6670590	1	-0.666177437	0.220653602	-0.052133424	12	-0.802127111	0.656
514454	6670840	1	-0.120478556	0.990562552	-0.042812647	12	-0.802127111	0.776
514704	6670840	1	-0.120478556	0.680952108	-0.042812647	12	-0.802127111	0.776
514954	6670840	1	0.105557355	0.548379551	-0.042812647	12	-0.802127111	0.776
515954	6670840	1	0.425220325	0.505286608	-0.045640818	12	-0.802127111	0.78
516204	6670840	1	0.425220325	0.46987903	-0.047783087	12	-0.802127111	0.728
516454	6670840	1	0.425220325	0.317544104	-0.047783087	12	-0.802127111	0.728
516704	6670840	1	0.425220325	0.317544104	-0.047783087	12	-0.802127111	0.728
516954	6670840	1	0.425220325	0.177286181	-0.050776134	12	-0.802127111	0.664
518954	6670840	1	-0.666177437	0.459723368	-0.052133424	12	-0.802127111	0.656
515204	6671090	1	0.105557355	0.548379551	-0.036056481	12	-0.802127111	0.708
516954	6671090	1	0.425220325	0.322759174	-0.041726579	12	-0.802127111	0.74
518454	6671090	1	-0.666177437	0.038400645	-0.049121642	12	-0.802127111	0.768
519204	6671090	1	-0.666177437	0.155327994	-0.060141267	12	-0.802127111	0.588
515204	6671340	1	0.105557355	0.023853346	-0.036056481	12	-0.802127111	0.708
515454	6671340	1	0.105557355	0.201714665	-0.040525132	12	-0.802127111	0.688
515954	6671340	1	0.425220325	0.327425289	-0.040525132	12	-0.802127111	0.688
516954	6671340	1	0.425220325	0.449018752	-0.041726579	12	-0.802127111	0.74
518954	6671340	1	-0.666177437	0.134742193	-0.060141267	12	-0.802127111	0.588
519454	6671340	1	-0.666177437	0.200067801	-0.069564239	12	-0.802127111	0.588
515204	6671590	1	-0.120478556	0.471800372	-0.036056481	12	-0.802127111	0.708
515954	6671590	1	-0.120478556	0.327150811	-0.040525132	12	-0.802127111	0.688
516454	6671590	1	-0.120478556	0.5453603	-0.048689847	12	-0.802127111	0.672
517954	6671590	1	0.105557355	0.805290345	-0.049121642	12	-0.802127111	0.768
518204	6671590	1	0.105557355	0.194578254	-0.049121642	12	-0.802127111	0.768
518454	6671590	1	-0.120478556	0.261825203	-0.049121642	12	-0.802127111	0.768
518954	6671590	1	-0.120478556	0.113058483	-0.060141267	12	-0.802127111	0.588
517954	6671840	1	0.105557355	0.343893929	-0.049121642	12	-0.802127111	0.768
518454	6671840	1	-0.120478556	0.319465446	-0.049121642	12	-0.802127111	0.768
518704	6671840	1	-0.120478556	0.275823548	-0.060141267	12	-0.802127111	0.588
518954	6671840	1	-0.120478556	0.411140879	-0.060141267	12	-0.802127111	0.588
516204	6672090	1	-0.120478556	-0.037629579	-0.036317485	12	-0.802127111	0.784
517954	6672090	1	0.105557355	0.321386787	-0.053092412	12	-0.802127111	0.672
518454	6672090	1	-0.120478556	0.227790013	-0.053092412	12	-0.802127111	0.672
518704	6672090	1	-0.120478556	0.227790013	-0.086569213	12	-0.802127111	0.636
519204	6672090	1	-0.120478556	0.340325724	-0.086569213	12	-0.802127111	0.636
519454	6672090	1	-0.120478556	0.300252032	-0.088339642	12	-0.279835296	0.632
514954	6672340	1	-0.120478556	0.447371888	-0.047104166	12	-0.802127111	0.68
515454	6672340	1	-0.120478556	0.287077119	-0.044384245	12	-0.802127111	0.708
517954	6672340	1	0.105557355	0.208851076	-0.053092412	12	-0.802127111	0.672
518204	6672340	1	0.105557355	0.301898896	-0.053092412	12	-0.802127111	0.672
518454	6672340	1	-0.120478556	0.292841143	-0.053092412	12	-0.802127111	0.672
518704	6672340	1	-0.120478556	0.225594194	-0.086569213	12	-0.802127111	0.636
519204	6672340	1	-0.120478556	0.132546374	-0.086569213	12	-0.802127111	0.636
515204	6672590	1	-0.666177437	0.405102377	-0.047104166	12	-0.802127111	0.68
515454	6672590	1	-0.666177437	0.379575984	-0.044384245	12	-0.802127111	0.708
515704	6672590	1	-0.666177437	0.379575984	-0.044384245	12	-0.802127111	0.708
517454	6672590	1	-0.120478556	0.310956648	-0.037475421	12	-0.279835296	0.808
517704	6672590	1	0.105557355	0.403455513	-0.053092412	12	-0.802127111	0.672
517954	6672590	1	0.105557355	0.341149156	-0.053092412	12	-0.802127111	0.672
518204	6672590	1	0.105557355	0.341149156	-0.053092412	12	-0.802127111	0.672
518454	6672590	1	0.105557355	0.292566666	-0.053092412	12	-0.802127111	0.672
519204	6672590	1	-0.120478556	0.166581565	-0.086569213	12	-0.802127111	0.636
519454	6672590	1	-0.120478556	0.10509864	-0.088339642	12	-0.279835296	0.632
515454	6672840	1	-0.666177437	0.323033651	-0.044384245	12	-0.802127111	0.708
516954	6672840	1	-0.120478556	0.520382861	-0.037475421	12	-0.802127111	0.808
518204	6672840	1	0.105557355	0.246728949	-0.053092412	12	-0.802127111	0.672
518704	6672840	1	0.105557355	0.368871368	-0.086569213	12	-0.279835296	0.636
518954	6672840	1	0.105557355	0.377380165	-0.086569213	12	-0.279835296	0.636
519204	6672840	1	-0.120478556	0.263746545	-0.086569213	12	-0.279835296	0.636
515204	6673090	1	-0.666177437	0.344991839	-0.052135035	12	-0.802127111	0.656
516454	6673090	1	-0.666177437	0.460272323	-0.046278474	12	-0.802127111	0.744
516954	6673090	1	-0.120478556	0.495679901	-0.045847824	12	-0.802127111	0.728
517954	6673090	1	0.105557355	0.3902806	-0.077412579	12	-0.802127111	0.688
518204	6673090	1	0.105557355	0.443803682	-0.077412579	12	-0.802127111	0.688
518454	6673090	1	0.105557355	0.343619452	-0.077412579	12	-0.279835296	0.688
518704	6673090	1	0.105557355	0.365577639	-0.08833964	12	-0.279835296	0.64
518954	6673090	1	0.105557355	0.365577639	-0.08833964	12	-0.279835296	0.64
519204	6673090	1	-0.120478556	0.248924768	-0.08833964	12	-0.279835296	0.64
516704	6673340	1	-0.666177437	0.461919187	-0.046278474	12	-0.802127111	0.744
517204	6673340	1	-0.666177437	0.462468142	-0.045847824	12	-0.802127111	0.728
517704	6673340	1	-0.120478556	0.371341664	-0.077412579	12	-0.802127111	0.688
517954	6673340	1	-0.120478556	0.371341664	-0.077412579	12	-0.802127111	0.688
518204	6673340	1	-0.120478556	0.442431296	-0.077412579	12	-0.802127111	0.688
518454	6673340	1	-0.120478556	0.399887307	-0.077412579	12	-0.279835296	0.688
518704	6673340	1	-0.120478556	0.345540793	-0.08833964	12	-0.279835296	0.64
518954	6673340	1	-0.120478556	0.371341664	-0.08833964	12	-0.279835296	0.64
515704	6673590	1	-0.120478556	0.449018752	-0.052135042	12	-0.279835296	0.68
516204	6673590	1	-0.666177437	0.535479115	-0.046278474	12	-0.279835296	0.744
516704	6673590	1	-0.666177437	0.522853158	-0.046278474	12	-0.802127111	0.744
517204	6673590	1	-0.666177437	0.383693144	-0.045847824	12	-0.802127111	0.728
518204	6673590	1	-0.120478556	0.399887307	-0.077412579	12	-0.802127111	0.688
518454	6673590	1	-0.120478556	0.687265087	-0.077412579	12	-0.279835296	0.688
518704	6673590	1	-0.120478556	0.737219963	-0.08833964	12	-0.279835296	0.64
515704	6673840	1	-0.120478556	0.543164481	-0.052135038	12	-0.279835296	0.68
516454	6673840	1	-0.666177437	0.618645751	-0.052135045	12	-0.279835296	0.648
516704	6673840	1	-0.666177437	0.493758559	-0.052135045	12	-0.802127111	0.648
516954	6673840	1	-0.666177437	0.302722328	-0.07183229	12	-0.802127111	0.668
517204	6673840	1	-0.666177437	0.444901592	-0.07183229	12	-0.802127111	0.668
517454	6673840	1	-0.666177437	0.46987903	-0.07183229	12	-0.802127111	0.668
516204	6674090	1	-0.666177437	0.429805338	-0.052135045	12	-0.279835296	0.648
516454	6674090	1	-0.666177437	0.468232166	-0.052135045	12	-0.279835296	0.648
516704	6674090	1	-0.666177437	0.468232166	-0.052135045	12	-0.802127111	0.648
516954	6674090	1	-0.666177437	0.302722328	-0.07183229	12	-0.802127111	0.668
517204	6674090	1	-0.666177437	0.370243754	-0.07183229	12	-0.802127111	0.668
516454	6674340	1	-0.666177437	0.456155163	-0.052135045	12	-0.279835296	0.648
516704	6674340	1	-0.666177437	0.359539138	-0.052135045	12	-0.802127111	0.648
516954	6674340	1	-0.666177437	0.308486352	-0.07183229	12	-0.802127111	0.668
517454	6674590	1	-0.666177437	0.340325724	-0.07183229	12	-0.279835296	0.668
515204	6668590	1	-0.120478556	0.010403956	1.899251408	19	-0.279835296	0.648
515704	6668590	1	-0.120478556	-0.037629579	0.508513505	19	-0.279835296	0.684
518454	6669840	1	-0.666177437	0.42239445	0.086697194	19	-0.802127111	0.652
518704	6669840	1	-0.666177437	0.471800372	0.275938878	19	-0.802127111	0.656
517704	6670590	1	-0.120478556	0.31589724	-0.052134436	19	-0.802127111	0.652
517954	6670590	1	-0.120478556	0.250297155	-0.052134436	19	-0.802127111	0.652
518454	6670590	1	-0.666177437	0.310956648	-0.052134436	19	-0.802127111	0.652
519204	6670590	1	-0.666177437	0.10509864	-0.052133424	19	-0.802127111	0.656
519454	6670590	1	-0.666177437	0.23218165	-0.050981859	19	-0.802127111	0.62
518454	6670840	1	-0.666177437	0.206106303	-0.052134436	19	-0.802127111	0.652
519204	6670840	1	-0.666177437	0.187167366	-0.052133424	19	-0.802127111	0.656
518204	6671090	1	-0.120478556	0.23327956	-0.049121642	19	-0.802127111	0.768
518704	6671090	1	-0.666177437	0.205008393	-0.060141267	19	-0.802127111	0.588
518204	6671340	1	-0.120478556	0.23327956	-0.049121642	19	-0.802127111	0.768
518704	6671340	1	-0.666177437	0.11443087	-0.060141267	19	-0.802127111	0.588
519204	6671590	1	-0.120478556	-0.172123478	-0.060141267	19	-0.802127111	0.588
519454	6672340	1	-0.120478556	0.25908043	-0.088339642	19	-0.279835296	0.632
514704	6672590	1	-0.666177437	0.501443925	-0.047104166	19	-0.802127111	0.68
515204	6672840	1	-0.666177437	0.35212825	-0.047104166	19	-0.802127111	0.68
515704	6672840	1	-0.666177437	0.45642964	-0.044384245	19	-0.802127111	0.708
514704	6673090	1	-0.666177437	0.178109613	-0.052135035	19	-0.802127111	0.656
514954	6673340	1	-0.120478556	0.243709699	-0.052135035	19	-0.802127111	0.656
516204	6673840	1	-0.666177437	0.635388869	-0.052135045	19	-0.279835296	0.648
516454	6674590	1	-0.666177437	0.223123898	-0.052135045	19	-0.063494912	0.648
516704	6674590	1	-0.666177437	0.223123898	-0.052135045	19	-0.279835296	0.648
516954	6674590	1	-0.666177437	-0.073037156	-0.07183229	19	-0.279835296	0.668
517204	6674590	1	-0.666177437	0.225319717	-0.07183229	19	-0.279835296	0.668
515954	6674840	1	-0.666177437	0.298056213	-0.052135042	19	-0.063494912	0.512
516454	6674840	1	-0.666177437	0.223123898	-0.059101335	19	-0.063494912	0.464
516704	6674840	1	-0.666177437	0.223123898	-0.059101335	19	-0.279835296	0.464
514454	6667840	1	0.425220325	0.204733916	1.616720048	21	-0.802127111	0.58
514954	6667840	1	0.425220325	0.207204212	1.616720048	21	-0.802127111	0.58
515204	6667840	1	0.425220325	0.103177299	1.616720048	21	-0.802127111	0.58
515454	6667840	1	0.425220325	0.303820237	0.558368351	21	-0.802127111	0.52
515704	6667840	1	0.425220325	0.303820237	0.558368351	21	-0.802127111	0.52
516954	6667840	1	0.425220325	0.419924154	0.323159364	21	-0.802127111	0.604
514454	6668090	1	0.425220325	0.29009637	1.616720048	21	-0.802127111	0.58
516204	6668090	1	0.425220325	0.095491933	0.341033768	21	-0.802127111	0.58
516454	6668090	1	0.425220325	0.170424248	0.341033768	21	-0.802127111	0.58
517704	6668090	1	0.425220325	0.166856042	0.321020259	21	-0.802127111	0.576
517954	6668090	1	0.425220325	0.166856042	0.321020259	21	-0.802127111	0.576
512454	6668340	1	-0.120478556	0.415532516	-0.036002683	21	-0.063494912	0.688
513704	6668340	1	-0.120478556	0.033460053	0.214212668	21	-0.279835296	0.68
513954	6668340	1	-0.120478556	0.033460053	0.214212668	21	-0.279835296	0.68
515454	6668340	1	-0.120478556	-0.095818776	0.508513505	21	-0.279835296	0.684
515954	6668340	1	-0.120478556	-0.035708238	0.508513505	21	-0.279835296	0.684
516704	6668340	1	-0.120478556	0.244807608	0.508513556	21	-0.802127111	0.7
516954	6668340	1	-0.120478556	0.299977554	0.50186697	21	-0.802127111	0.68
517204	6668340	1	-0.120478556	0.216261964	0.50186697	21	-0.802127111	0.68
517454	6668340	1	-0.120478556	0.093021637	0.50186697	21	-0.802127111	0.68
518204	6668340	1	-0.120478556	0.023853346	0.480795999	21	-0.802127111	0.7
513204	6668590	1	-0.120478556	0.475643054	0.120437085	21	-0.279835296	0.688
514704	6668590	1	-0.120478556	0.284057868	1.899251408	21	-0.279835296	0.648
515454	6668590	1	-0.120478556	-0.046961809	0.508513505	21	-0.279835296	0.684
515954	6668590	1	-0.120478556	-0.144126788	0.508513505	21	-0.279835296	0.684
516204	6668590	1	-0.120478556	-0.144126788	0.508513556	21	-0.279835296	0.7
516704	6668590	1	-0.120478556	0.125409963	0.508513556	21	-0.802127111	0.7
513204	6668840	1	-0.120478556	0.486347671	0.120437085	21	-0.279835296	0.688
515204	6668840	1	-0.120478556	0.220379124	1.899251408	21	-0.279835296	0.648
516704	6668840	1	-0.120478556	0.35624541	0.508513556	21	-0.802127111	0.7
513454	6669090	1	-0.666177437	0.485524239	0.120437085	21	-0.279835296	0.688
514954	6669090	1	-0.666177437	0.351304818	1.899251408	21	-0.279835296	0.648
518204	6669090	1	-0.666177437	0.575552808	0.480795999	21	-0.802127111	0.7
518704	6669090	1	-0.666177437	0.567318487	0.479238916	21	-0.802127111	0.692
513204	6669340	1	-0.666177437	0.496503333	-0.024481209	21	-0.802127111	0.632
515704	6669340	1	-0.666177437	0.473721713	0.167020165	21	-0.802127111	0.78
515954	6669340	1	-0.666177437	0.482230511	0.167020165	21	-0.802127111	0.78
517204	6669340	1	-0.666177437	0.54947746	0.097387033	21	-0.802127111	0.664
518704	6669340	1	-0.666177437	0.407023718	0.275938878	21	-0.802127111	0.656
518954	6669340	1	-0.666177437	0.627154548	0.275938878	21	-0.802127111	0.656
513454	6669590	1	-0.666177437	0.406200286	-0.024481209	21	-0.802127111	0.632
514954	6669590	1	-0.666177437	0.468781121	0.995855559	21	-0.802127111	0.776
517454	6669590	1	-0.666177437	0.504737653	0.097387033	21	-0.802127111	0.664
517704	6669590	1	-0.666177437	0.636212301	0.086697194	21	-0.802127111	0.652
517954	6669590	1	-0.666177437	0.636212301	0.086697194	21	-0.802127111	0.652
518204	6669590	1	-0.666177437	0.559633122	0.086697194	21	-0.802127111	0.652
518454	6669590	1	-0.666177437	0.471800372	0.086697194	21	-0.802127111	0.652
518704	6669590	1	-0.666177437	0.585433992	0.275938878	21	-0.802127111	0.656
518954	6669590	1	-0.666177437	0.627154548	0.275938878	21	-0.802127111	0.656
513704	6669840	1	-0.666177437	0.396593579	0.15091456	21	-0.802127111	0.724
514704	6669840	1	-0.666177437	0.463017097	0.995855559	21	-0.802127111	0.776
514954	6669840	1	-0.666177437	0.463017097	0.995855559	21	-0.802127111	0.776
517704	6669840	1	-0.666177437	0.319739923	0.086697194	21	-0.802127111	0.652
517954	6669840	1	-0.666177437	0.424590268	0.086697194	21	-0.802127111	0.652
518204	6669840	1	-0.666177437	0.424590268	0.086697194	21	-0.802127111	0.652
519454	6669840	1	-0.120478556	0.551947756	0.170491621	21	-0.802127111	0.62
516954	6670090	1	-0.120478556	0.79952632	0.097387033	21	-0.802127111	0.664
517454	6670090	1	-0.120478556	0.555241484	0.097387033	21	-0.802127111	0.664
517704	6670090	1	-0.120478556	0.372988528	0.086697194	21	-0.802127111	0.652
517954	6670090	1	-0.120478556	0.345815271	0.086697194	21	-0.802127111	0.652
518204	6670090	1	-0.120478556	0.389182691	0.086697194	21	-0.802127111	0.652
518454	6670090	1	-0.666177437	0.517363611	0.086697194	21	-0.802127111	0.652
518704	6670090	1	-0.666177437	0.505286608	0.275938878	21	-0.802127111	0.656
519454	6670090	1	-0.666177437	0.491837218	0.170491621	21	-0.802127111	0.62
513954	6670340	1	-0.666177437	0.593668312	-0.041537912	21	-0.279835296	0.724
514954	6670340	1	-0.120478556	0.855519699	-0.042812647	21	-0.802127111	0.776
515204	6670340	1	-0.120478556	0.855519699	-0.042812647	21	-0.802127111	0.776
515454	6670340	1	-0.120478556	0.889829367	-0.045640818	21	-0.802127111	0.78
515704	6670340	1	-0.120478556	0.889829367	-0.045640818	21	-0.802127111	0.78
516204	6670340	1	-0.120478556	0.626880071	-0.047783087	21	-0.802127111	0.728
516954	6670340	1	-0.120478556	0.501169447	-0.050776134	21	-0.802127111	0.664
517204	6670340	1	-0.120478556	0.501169447	-0.050776134	21	-0.802127111	0.664
517704	6670340	1	-0.120478556	0.555241484	-0.052134436	21	-0.802127111	0.652
517954	6670340	1	-0.120478556	0.279117276	-0.052134436	21	-0.802127111	0.652
518204	6670340	1	-0.120478556	0.279117276	-0.052134436	21	-0.802127111	0.652
518454	6670340	1	-0.666177437	0.141604127	-0.052134436	21	-0.802127111	0.652
518704	6670340	1	-0.666177437	0.290645325	-0.052133424	21	-0.802127111	0.656
518954	6670340	1	-0.666177437	0.505286608	-0.052133424	21	-0.802127111	0.656
512954	6670590	1	-0.120478556	0.329072153	-0.039071206	21	-0.063494912	0.632
516204	6670590	1	-0.120478556	0.626880071	-0.047783087	21	-0.802127111	0.728
516454	6670590	1	-0.120478556	0.626880071	-0.047783087	21	-0.802127111	0.728
516704	6670590	1	-0.120478556	0.626880071	-0.047783087	21	-0.802127111	0.728
516954	6670590	1	-0.120478556	0.271706388	-0.050776134	21	-0.802127111	0.664
517454	6670590	1	-0.120478556	0.470702462	-0.050776134	21	-0.802127111	0.664
518204	6670590	1	-0.120478556	0.243435221	-0.052134436	21	-0.802127111	0.652
518704	6670590	1	-0.666177437	0.295860394	-0.052133424	21	-0.802127111	0.656
515204	6670840	1	0.105557355	0.548379551	-0.042812647	21	-0.802127111	0.776
517204	6670840	1	0.425220325	0.363656298	-0.050776134	21	-0.802127111	0.664
517704	6670840	1	-0.120478556	0.31589724	-0.052134436	21	-0.802127111	0.652
517954	6670840	1	-0.120478556	0.118273552	-0.052134436	21	-0.802127111	0.652
518204	6670840	1	-0.120478556	0.123214145	-0.052134436	21	-0.802127111	0.652
518704	6670840	1	-0.666177437	0.459723368	-0.052133424	21	-0.802127111	0.656
519454	6670840	1	-0.666177437	0.10509864	-0.050981859	21	-0.802127111	0.62
512954	6671090	1	-0.666177437	0.260452817	-0.036357196	21	0.242456518	0.64
513704	6671090	1	-0.666177437	0.36036257	-0.041851496	21	-0.279835296	0.688
515954	6671090	1	0.425220325	0.234102992	-0.040525132	21	-0.802127111	0.688
516204	6671090	1	0.425220325	0.238494629	-0.048689847	21	-0.802127111	0.672
517204	6671090	1	0.425220325	0.322759174	-0.041726579	21	-0.802127111	0.74
517954	6671090	1	-0.120478556	0.362283911	-0.049121642	21	-0.802127111	0.768
518954	6671090	1	-0.666177437	0.161092018	-0.060141267	21	-0.802127111	0.588
512704	6671340	1	-0.666177437	0.351853772	-0.04152144	21	0.242456518	0.64
513704	6671340	1	-0.666177437	0.39961283	-0.041851496	21	-0.279835296	0.688
516704	6671340	1	0.425220325	0.568141919	-0.048689847	21	-0.802127111	0.672
512454	6671590	1	-0.666177437	0.491013786	-0.04152144	21	0.242456518	0.64
516204	6671590	1	-0.120478556	0.327150811	-0.048689847	21	-0.802127111	0.672
518704	6671590	1	-0.120478556	0.238220152	-0.060141267	21	-0.802127111	0.588
519454	6671590	1	-0.120478556	-0.172123478	-0.069564239	21	-0.802127111	0.588
513954	6671840	1	-0.666177437	0.545909254	-0.041851496	21	-0.279835296	0.688
515954	6671840	1	-0.120478556	0.538772844	-0.040525132	21	-0.802127111	0.688
516204	6671840	1	-0.120478556	0.246454472	-0.048689847	21	-0.802127111	0.672
519204	6671840	1	-0.120478556	0.25386536	-0.060141267	21	-0.802127111	0.588
517704	6672090	1	0.105557355	0.256884611	-0.053092412	21	-0.802127111	0.672
518954	6672090	1	-0.120478556	0.340325724	-0.086569213	21	-0.802127111	0.636
514204	6672340	1	-0.666177437	0.191010049	-0.052135042	21	-0.802127111	0.452
514454	6672340	1	-0.666177437	0.343893929	-0.052135042	21	-0.802127111	0.452
515204	6672340	1	-0.120478556	0.410866401	-0.047104166	21	-0.802127111	0.68
515704	6672340	1	-0.120478556	0.352402727	-0.044384245	21	-0.802127111	0.708
517704	6672340	1	0.105557355	0.310956648	-0.053092412	21	-0.802127111	0.672
518954	6672340	1	-0.120478556	0.340325724	-0.086569213	21	-0.802127111	0.636
514454	6672590	1	-0.666177437	0.259903862	-0.052135042	21	-0.802127111	0.452
518704	6672590	1	0.105557355	0.304369192	-0.086569213	21	-0.802127111	0.636
518954	6672590	1	0.105557355	0.265393409	-0.086569213	21	-0.802127111	0.636
514454	6672840	1	-0.666177437	0.39961283	-0.052135042	21	-0.802127111	0.452
515954	6672840	1	-0.666177437	0.657347056	-0.044384245	21	-0.802127111	0.708
518454	6672840	1	0.105557355	0.298879645	-0.053092412	21	-0.279835296	0.672
513204	6673090	1	-0.666177437	0.017814845	-0.052135045	21	-0.802127111	1.016
514454	6673090	1	-0.666177437	0.39961283	-0.052135045	21	-0.802127111	0.628
515704	6673090	1	-0.666177437	0.35624541	-0.052135042	21	-0.802127111	0.68
515954	6673090	1	-0.666177437	0.344442884	-0.052135042	21	-0.802127111	0.68
516204	6673090	1	-0.666177437	0.542615526	-0.046278474	21	-0.802127111	0.744
516704	6673090	1	-0.120478556	0.528617182	-0.046278474	21	-0.802127111	0.744
513204	6673340	1	-0.666177437	0.168228429	-0.052135045	21	-0.802127111	1.016
513454	6673340	1	-0.666177437	0.317818582	-0.052135045	21	-0.802127111	1.016
514454	6673340	1	-0.666177437	0.47399619	-0.052135045	21	-0.802127111	0.628
514704	6673340	1	-0.666177437	0.358990183	-0.052135035	21	-0.802127111	0.656
515454	6673340	1	-0.120478556	0.287900551	-0.052135042	21	-0.802127111	0.68
515704	6673340	1	-0.120478556	0.416904903	-0.052135042	21	-0.802127111	0.68
515954	6673340	1	-0.666177437	0.42651161	-0.052135042	21	-0.802127111	0.68
516954	6673340	1	-0.666177437	0.427060564	-0.045847824	21	-0.802127111	0.728
513454	6673590	1	-0.666177437	0.168228429	-0.052135045	21	-0.279835296	1.016
513704	6673590	1	-0.666177437	0.217085396	-0.052135045	21	-0.279835296	0.628
514454	6673590	1	-0.666177437	0.413336697	-0.052135045	21	-0.279835296	0.628
514704	6673590	1	-0.666177437	0.259354907	-0.052135035	21	-0.279835296	0.656
515454	6673590	1	-0.120478556	0.300252032	-0.052135042	21	-0.279835296	0.68
515954	6673590	1	-0.666177437	0.449018752	-0.052135042	21	-0.279835296	0.68
516954	6673590	1	-0.666177437	0.353226159	-0.045847824	21	-0.802127111	0.728
513704	6673840	1	-0.666177437	0.274176684	-0.052135042	21	-0.279835296	0.6
513954	6673840	1	-0.666177437	0.274176684	-0.052135042	21	-0.279835296	0.6
514204	6673840	1	-0.666177437	0.330444539	-0.052135042	21	-0.279835296	0.6
514454	6673840	1	-0.666177437	0.330444539	-0.052135042	21	-0.279835296	0.6
514704	6673840	1	-0.666177437	0.330444539	-0.052135045	21	-0.279835296	0.604
514954	6673840	1	-0.120478556	0.219555692	-0.052135045	21	-0.279835296	0.604
517704	6673840	1	-0.120478556	0.46987903	-0.088339641	21	-0.802127111	0.728
514204	6674090	1	-0.666177437	0.305467101	-0.052135042	21	-0.279835296	0.6
514454	6674090	1	-0.666177437	0.330444539	-0.052135042	21	-0.279835296	0.6
514704	6674090	1	-0.666177437	0.283508914	-0.052135045	21	-0.279835296	0.604
514954	6674090	1	-0.120478556	0.283508914	-0.052135045	21	-0.279835296	0.604
515204	6674090	1	-0.120478556	0.310133216	-0.052135045	21	-0.279835296	0.604
515454	6674090	1	-0.120478556	0.255512224	-0.052135038	21	-0.279835296	0.68
515704	6674090	1	-0.120478556	0.429805338	-0.052135038	21	-0.279835296	0.68
514954	6674340	1	-0.666177437	0.283508914	-0.052135045	21	-0.279835296	0.604
515704	6674340	1	-0.666177437	0.168777384	-0.052135038	21	-0.279835296	0.68
515954	6674340	1	-0.666177437	0.132546374	-0.052135038	21	-0.279835296	0.68
516204	6674340	1	-0.666177437	0.132546374	-0.052135045	21	-0.279835296	0.648
517454	6674340	1	-0.666177437	0.408670582	-0.07183229	21	-0.802127111	0.668
517704	6674340	1	-0.120478556	0.408670582	-0.088339641	21	-0.802127111	0.728
515454	6674590	1	-0.666177437	0.168777384	-0.052135038	21	0.242456518	0.68
515704	6674590	1	-0.666177437	0.168777384	-0.052135038	21	0.242456518	0.68
515954	6674590	1	-0.666177437	0.298056213	-0.052135038	21	-0.063494912	0.68
516204	6674590	1	-0.666177437	0.298056213	-0.052135045	21	-0.063494912	0.648
516204	6674840	1	-0.666177437	0.298056213	-0.059101335	21	-0.063494912	0.464
514704	6667840	1	0.425220325	0.366126594	1.616720048	24	-0.802127111	0.58
513704	6668090	1	0.425220325	0.350481386	0.214212643	24	-0.279835296	0.62
514954	6668090	1	0.425220325	0.01314873	1.616720048	24	-0.802127111	0.58
515204	6668090	1	0.425220325	-0.189964505	1.616720048	24	-0.802127111	0.58
515704	6668090	1	0.425220325	-0.059038812	0.558368351	24	-0.802127111	0.52
578232.7	6733663.4	2	-0.666177437		-0.090752174	3	1.351337125	0.96
578482.7	6733663.4	2	-0.666177437		-0.094606544	3	1.351337125	0.956
578732.7	6733663.4	2	-0.666177437		-0.094606544	3	1.081022803	0.956
578982.7	6733663.4	2	-0.666177437		-0.094606544	3	1.081022803	0.956
579232.7	6733663.4	2	-0.666177437		-0.073994233	3	1.081022803	0.956
579482.7	6733663.4	2	-0.666177437		-0.073994233	3	0.849504588	0.956
579732.7	6733663.4	2	-0.666177437		-0.073994233	3	0.849504588	0.956
577732.7	6733913.4	2	-0.666177437		-0.090752174	3	0.849504588	0.96
577982.7	6733913.4	2	-0.666177437		-0.090752174	3	0.849504588	0.96
578232.7	6733913.4	2	-0.666177437		-0.090752174	3	0.849504588	0.96
578482.7	6733913.4	2	-0.666177437		-0.094606544	3	0.849504588	0.956
578732.7	6733913.4	2	-0.666177437		-0.094606544	3	0.675137287	0.956
578982.7	6733913.4	2	-0.666177437		-0.094606544	3	0.675137287	0.956
579232.7	6733913.4	2	-0.666177437		-0.073994233	3	0.675137287	0.956
579482.7	6733913.4	2	-0.666177437		-0.073994233	3	0.365752834	0.956
579732.7	6733913.4	2	-0.666177437		-0.073994233	3	0.365752834	0.956
579982.7	6733913.4	2	-0.666177437		-0.051340663	3	0.365752834	0.952
580232.7	6733913.4	2	-0.666177437		-0.051340663	3	0.365752834	0.952
577482.7	6734163.4	2	-0.666177437		-0.0893854	3	1.081022803	0.98
577732.7	6734163.4	2	-0.666177437		-0.090752174	3	0.849504588	0.96
577982.7	6734163.4	2	-0.666177437		-0.090752174	3	0.849504588	0.96
578232.7	6734163.4	2	-0.666177437		-0.090752174	3	0.849504588	0.96
578482.7	6734163.4	2	-0.666177437		-0.094606544	3	0.849504588	0.956
578732.7	6734163.4	2	-0.666177437		-0.094606544	3	0.675137287	0.956
578982.7	6734163.4	2	-0.666177437		-0.094606544	3	0.675137287	0.956
579232.7	6734163.4	2	-0.666177437		-0.073994233	3	0.675137287	0.956
579482.7	6734163.4	2	-0.666177437		-0.073994233	3	0.365752834	0.956
579732.7	6734163.4	2	-0.666177437		-0.073994233	3	0.365752834	0.956
579982.7	6734163.4	2	-0.666177437		-0.051340663	3	0.365752834	0.952
580232.7	6734163.4	2	-0.666177437		-0.051340663	3	0.365752834	0.952
580482.7	6734163.4	2	-0.666177437		-0.051340663	3	0.242456518	0.952
577482.7	6734413.4	2	-0.666177437		-0.0893854	3	1.081022803	0.98
577732.7	6734413.4	2	-0.666177437		-0.090752174	3	0.849504588	0.96
577982.7	6734413.4	2	-0.666177437		-0.090752174	3	0.849504588	0.96
578232.7	6734413.4	2	-0.666177437		-0.090752174	3	0.849504588	0.96
578482.7	6734413.4	2	-0.666177437		-0.094606544	3	0.849504588	0.956
578732.7	6734413.4	2	-0.666177437		-0.094606544	3	0.675137287	0.956
578982.7	6734413.4	2	-0.666177437		-0.094606544	3	0.675137287	0.956
579232.7	6734413.4	2	-0.666177437		-0.073994233	3	0.675137287	0.956
579482.7	6734413.4	2	-0.120478556		-0.073994233	3	0.365752834	0.956
579732.7	6734413.4	2	-0.120478556		-0.073994233	3	0.365752834	0.956
579982.7	6734413.4	2	-0.120478556		-0.051340663	3	0.365752834	0.952
580232.7	6734413.4	2	-0.120478556		-0.051340663	3	0.365752834	0.952
580482.7	6734413.4	2	-0.120478556		-0.051340663	3	0.242456518	0.952
580732.7	6734413.4	2	-0.120478556		-0.051340663	3	0.242456518	0.952
577232.7	6734663.4	2	-0.666177437		-0.094654697	3	0.675137287	0.956
577482.7	6734663.4	2	-0.666177437		-0.094654697	3	0.675137287	0.956
577732.7	6734663.4	2	-0.666177437		-0.095042223	3	0.365752834	0.944
577982.7	6734663.4	2	-0.666177437		-0.095042223	3	0.365752834	0.944
578232.7	6734663.4	2	-0.666177437		-0.095042223	3	0.365752834	0.944
578482.7	6734663.4	2	-0.666177437		-0.090384404	3	0.365752834	0.952
578732.7	6734663.4	2	-0.666177437		-0.090384404	3	0.242456518	0.952
578982.7	6734663.4	2	-0.666177437		-0.090384404	3	0.242456518	0.952
579232.7	6734663.4	2	-0.666177437		-0.037878037	3	0.242456518	0.956
579482.7	6734663.4	2	-0.120478556		-0.037878037	3	-0.063494912	0.956
579732.7	6734663.4	2	-0.120478556		-0.037878037	3	-0.063494912	0.956
579982.7	6734663.4	2	-0.120478556		-0.036753913	3	-0.063494912	0.956
580232.7	6734663.4	2	-0.120478556		-0.036753913	3	-0.063494912	0.956
580482.7	6734663.4	2	-0.120478556		-0.036753913	3	-0.279835296	0.956
580732.7	6734663.4	2	-0.120478556		-0.036753913	3	-0.279835296	0.956
576732.7	6734913.4	2	-0.120478556		-0.094654697	3	0.764748332	0.956
576982.7	6734913.4	2	-0.666177437		-0.094654697	3	0.675137287	0.956
577232.7	6734913.4	2	-0.666177437		-0.094654697	3	0.675137287	0.956
577482.7	6734913.4	2	-0.666177437		-0.094654697	3	0.675137287	0.956
577732.7	6734913.4	2	-0.666177437		-0.095042223	3	0.365752834	0.944
577982.7	6734913.4	2	-0.666177437		-0.095042223	3	0.365752834	0.944
578232.7	6734913.4	2	-0.666177437		-0.095042223	3	0.365752834	0.944
578732.7	6734913.4	2	-0.666177437		-0.090384404	3	0.242456518	0.952
578982.7	6734913.4	2	-0.666177437		-0.090384404	3	0.242456518	0.952
579232.7	6734913.4	2	-0.666177437		-0.037878037	3	0.242456518	0.956
579482.7	6734913.4	2	-0.120478556		-0.037878037	3	-0.063494912	0.956
579732.7	6734913.4	2	-0.120478556		-0.037878037	3	-0.063494912	0.956
579982.7	6734913.4	2	-0.120478556		-0.036753913	3	-0.063494912	0.956
580232.7	6734913.4	2	-0.120478556		-0.036753913	3	-0.063494912	0.956
580482.7	6734913.4	2	-0.120478556		-0.036753913	3	-0.279835296	0.956
580732.7	6734913.4	2	-0.120478556		-0.036753913	3	-0.279835296	0.956
576482.7	6735163.4	2	-0.120478556		-0.091148744	3	0.764748332	0.948
576732.7	6735163.4	2	-0.120478556		-0.094654697	3	0.764748332	0.956
576982.7	6735163.4	2	-0.666177437		-0.094654697	3	0.675137287	0.956
577232.7	6735163.4	2	-0.666177437		-0.094654697	3	0.675137287	0.956
577482.7	6735163.4	2	-0.666177437		-0.094654697	3	0.675137287	0.956
577732.7	6735163.4	2	-0.666177437		-0.095042223	3	0.365752834	0.944
577982.7	6735163.4	2	-0.666177437		-0.095042223	3	0.365752834	0.944
578232.7	6735163.4	2	-0.666177437		-0.095042223	3	0.365752834	0.944
578482.7	6735163.4	2	-0.666177437		-0.090384404	3	0.365752834	0.952
578732.7	6735163.4	2	-0.666177437		-0.090384404	3	0.242456518	0.952
578982.7	6735163.4	2	-0.666177437		-0.090384404	3	0.242456518	0.952
579232.7	6735163.4	2	-0.666177437		-0.037878037	3	0.242456518	0.956
579482.7	6735163.4	2	-0.120478556		-0.037878037	3	-0.063494912	0.956
579732.7	6735163.4	2	-0.120478556		-0.037878037	3	-0.063494912	0.956
579982.7	6735163.4	2	-0.120478556		-0.036753913	3	-0.063494912	0.956
580232.7	6735163.4	2	-0.120478556		-0.036753913	3	-0.063494912	0.956
580482.7	6735163.4	2	-0.120478556		-0.036753913	3	-0.279835296	0.956
580732.7	6735163.4	2	-0.120478556		-0.036753913	3	-0.279835296	0.956
580982.7	6735163.4	2	-0.120478556		-0.036753906	3	-0.279835296	0.952
573982.7	6735413.4	2	-0.666177437		-0.088754379	3	-0.279835296	0.908
574232.7	6735413.4	2	-0.666177437		-0.088754379	3	-0.063494912	0.908
574482.7	6735413.4	2	-0.666177437		-0.088754381	3	-0.063494912	0.932
574732.7	6735413.4	2	-0.666177437		-0.088754381	3	-0.063494912	0.932
574982.7	6735413.4	2	-0.666177437		-0.088754381	3	-0.063494912	0.932
575732.7	6735413.4	2	-0.120478556		-0.090388968	3	0.365752834	0.928
575982.7	6735413.4	2	-0.120478556		-0.091148744	3	0.764748332	0.948
576232.7	6735413.4	2	-0.120478556		-0.091148744	3	0.764748332	0.948
576482.7	6735413.4	2	-0.120478556		-0.091148744	3	0.764748332	0.948
576732.7	6735413.4	2	-0.120478556		-0.094654697	3	0.764748332	0.956
576982.7	6735413.4	2	-0.120478556		-0.094654697	3	0.675137287	0.956
577232.7	6735413.4	2	-0.120478556		-0.094654697	3	0.675137287	0.956
577482.7	6735413.4	2	-0.120478556		-0.094654697	3	0.675137287	0.956
577732.7	6735413.4	2	-0.120478556		-0.095042223	3	0.365752834	0.944
577982.7	6735413.4	2	-0.120478556		-0.095042223	3	0.365752834	0.944
578232.7	6735413.4	2	-0.120478556		-0.095042223	3	0.365752834	0.944
578482.7	6735413.4	2	-0.120478556		-0.090384404	3	0.365752834	0.952
578732.7	6735413.4	2	-0.120478556		-0.090384404	3	0.242456518	0.952
578982.7	6735413.4	2	-0.120478556		-0.090384404	3	0.242456518	0.952
579232.7	6735413.4	2	-0.120478556		-0.037878037	3	0.242456518	0.956
579482.7	6735413.4	2	0.105557355		-0.039814984	3	-0.063494912	0.964
579732.7	6735413.4	2	0.105557355		-0.039814984	3	-0.063494912	0.964
579982.7	6735413.4	2	0.105557355		-0.036753919	3	-0.063494912	0.952
580232.7	6735413.4	2	0.105557355		-0.036753919	3	-0.279835296	0.952
580482.7	6735413.4	2	-0.120478556		-0.036753919	3	-0.802127111	0.952
580732.7	6735413.4	2	-0.120478556		-0.036753919	3	-0.802127111	0.952
580982.7	6735413.4	2	-0.120478556		-0.036753913	3	-0.802127111	0.936
573482.7	6735663.4	2	-0.666177437		-0.088754381	3	-0.802127111	0.968
573732.7	6735663.4	2	-0.666177437		-0.088754381	3	-0.802127111	0.968
573982.7	6735663.4	2	-0.666177437		-0.088754381	3	-0.802127111	0.968
574232.7	6735663.4	2	-0.666177437		-0.088754381	3	-0.279835296	0.968
574482.7	6735663.4	2	-0.666177437		-0.088754381	3	-0.279835296	0.976
574732.7	6735663.4	2	-0.666177437		-0.088754381	3	-0.279835296	0.976
574982.7	6735663.4	2	-0.666177437		-0.088754381	3	-0.279835296	0.976
575232.7	6735663.4	2	-0.120478556		-0.088878541	3	0.242456518	1.016
575482.7	6735663.4	2	-0.120478556		-0.088878541	3	0.242456518	1.016
575732.7	6735663.4	2	-0.120478556		-0.088878541	3	0.242456518	1.016
575982.7	6735663.4	2	-0.120478556		-0.091567525	3	0.242456518	0.956
576232.7	6735663.4	2	-0.120478556		-0.091567525	3	0.242456518	0.956
576482.7	6735663.4	2	-0.120478556		-0.091567525	3	0.242456518	0.956
576732.7	6735663.4	2	-0.120478556		-0.093633506	3	0.242456518	0.956
576982.7	6735663.4	2	-0.120478556		-0.093633506	3	0.242456518	0.956
577232.7	6735663.4	2	-0.120478556		-0.093633506	3	0.242456518	0.956
577482.7	6735663.4	2	-0.120478556		-0.093633506	3	0.242456518	0.956
577732.7	6735663.4	2	-0.120478556		-0.095059848	3	-0.063494912	0.96
577982.7	6735663.4	2	-0.120478556		-0.095059848	3	-0.063494912	0.96
578232.7	6735663.4	2	-0.120478556		-0.095059848	3	-0.063494912	0.96
578482.7	6735663.4	2	-0.120478556		-0.077317022	3	-0.063494912	0.964
578732.7	6735663.4	2	-0.120478556		-0.077317022	3	-0.279835296	0.964
578982.7	6735663.4	2	-0.120478556		-0.077317022	3	-0.279835296	0.964
579232.7	6735663.4	2	-0.120478556		-0.039814984	3	-0.279835296	0.964
579482.7	6735663.4	2	0.105557355		-0.039814984	3	-0.279835296	0.964
579732.7	6735663.4	2	0.105557355		-0.039814984	3	-0.279835296	0.964
579982.7	6735663.4	2	0.105557355		-0.036753919	3	-0.279835296	0.952
580232.7	6735663.4	2	0.105557355		-0.036753919	3	-0.279835296	0.952
580482.7	6735663.4	2	-0.120478556		-0.036753919	3	-0.802127111	0.952
580732.7	6735663.4	2	-0.120478556		-0.036753919	3	-0.802127111	0.952
580982.7	6735663.4	2	-0.120478556		-0.036753913	3	-0.802127111	0.936
573232.7	6735913.4	2	-0.666177437		-0.088754381	3	-0.802127111	0.968
573482.7	6735913.4	2	-0.666177437		-0.088754381	3	-0.802127111	0.968
573732.7	6735913.4	2	-0.666177437		-0.088754381	3	-0.802127111	0.968
573982.7	6735913.4	2	-0.666177437		-0.088754381	3	-0.802127111	0.968
574232.7	6735913.4	2	-0.666177437		-0.088754381	3	-0.279835296	0.968
574482.7	6735913.4	2	-0.666177437		-0.088754381	3	-0.279835296	0.976
574732.7	6735913.4	2	-0.666177437		-0.088754381	3	-0.279835296	0.976
574982.7	6735913.4	2	-0.666177437		-0.088754381	3	-0.279835296	0.976
575232.7	6735913.4	2	-0.120478556		-0.088878541	3	0.242456518	1.016
575482.7	6735913.4	2	-0.120478556		-0.088878541	3	0.242456518	1.016
575732.7	6735913.4	2	-0.120478556		-0.088878541	3	0.242456518	1.016
575982.7	6735913.4	2	-0.120478556		-0.091567525	3	0.242456518	0.956
576232.7	6735913.4	2	-0.120478556		-0.091567525	3	0.242456518	0.956
576482.7	6735913.4	2	-0.120478556		-0.091567525	3	0.242456518	0.956
576732.7	6735913.4	2	-0.120478556		-0.093633506	3	0.242456518	0.956
576982.7	6735913.4	2	-0.120478556		-0.093633506	3	0.242456518	0.956
577232.7	6735913.4	2	-0.120478556		-0.093633506	3	0.242456518	0.956
577482.7	6735913.4	2	-0.120478556		-0.093633506	3	0.242456518	0.956
577732.7	6735913.4	2	-0.120478556		-0.095059848	3	-0.063494912	0.96
577982.7	6735913.4	2	-0.120478556		-0.095059848	3	-0.063494912	0.96
578232.7	6735913.4	2	-0.120478556		-0.095059848	3	-0.063494912	0.96
578482.7	6735913.4	2	-0.120478556		-0.077317022	3	-0.063494912	0.964
578732.7	6735913.4	2	-0.120478556		-0.077317022	3	-0.279835296	0.964
578982.7	6735913.4	2	-0.120478556		-0.077317022	3	-0.279835296	0.964
579232.7	6735913.4	2	-0.120478556		-0.039814984	3	-0.279835296	0.964
579482.7	6735913.4	2	0.105557355		-0.039814984	3	-0.279835296	0.964
579732.7	6735913.4	2	0.105557355		-0.039814984	3	-0.279835296	0.964
579982.7	6735913.4	2	0.105557355		-0.036753919	3	-0.279835296	0.952
580232.7	6735913.4	2	0.105557355		-0.036753919	3	-0.279835296	0.952
580482.7	6735913.4	2	-0.120478556		-0.036753919	3	-0.802127111	0.952
580732.7	6735913.4	2	-0.120478556		-0.036753919	3	-0.802127111	0.952
572982.7	6736163.4	2	-0.120478556		-0.088754381	3	-0.802127111	0.968
573232.7	6736163.4	2	-0.120478556		-0.088754381	3	-0.802127111	0.968
573482.7	6736163.4	2	-0.120478556		-0.088754381	3	-0.802127111	0.968
573732.7	6736163.4	2	-0.120478556		-0.088754381	3	-0.802127111	0.968
573982.7	6736163.4	2	-0.120478556		-0.088754381	3	-0.802127111	0.968
574232.7	6736163.4	2	-0.666177437		-0.088754381	3	-0.279835296	0.968
574482.7	6736163.4	2	-0.666177437		-0.088754381	3	-0.279835296	0.976
574732.7	6736163.4	2	-0.666177437		-0.088754381	3	-0.279835296	0.976
574982.7	6736163.4	2	-0.666177437		-0.088754381	3	-0.279835296	0.976
575232.7	6736163.4	2	-0.666177437		-0.088878541	3	0.242456518	1.016
575482.7	6736163.4	2	-0.666177437		-0.088878541	3	0.242456518	1.016
575732.7	6736163.4	2	-0.666177437		-0.088878541	3	0.242456518	1.016
575982.7	6736163.4	2	-0.666177437		-0.091567525	3	0.242456518	0.956
576232.7	6736163.4	2	-0.666177437		-0.091567525	3	0.242456518	0.956
576482.7	6736163.4	2	-0.666177437		-0.091567525	3	0.242456518	0.956
576732.7	6736163.4	2	-0.666177437		-0.091567525	3	0.242456518	0.956
576982.7	6736163.4	2	-0.666177437		-0.093633506	3	0.242456518	0.956
577232.7	6736163.4	2	-0.666177437		-0.093633506	3	0.242456518	0.956
577482.7	6736163.4	2	-0.666177437		-0.093633506	3	0.242456518	0.956
577732.7	6736163.4	2	-0.120478556		-0.095059848	3	-0.063494912	0.96
577982.7	6736163.4	2	-0.120478556		-0.095059848	3	-0.063494912	0.96
578232.7	6736163.4	2	-0.120478556		-0.095059848	3	-0.063494912	0.96
578482.7	6736163.4	2	-0.120478556		-0.077317022	3	-0.063494912	0.964
578732.7	6736163.4	2	-0.120478556		-0.077317022	3	-0.279835296	0.964
578982.7	6736163.4	2	-0.120478556		-0.077317022	3	-0.279835296	0.964
579232.7	6736163.4	2	-0.120478556		-0.039814984	3	-0.279835296	0.964
579482.7	6736163.4	2	-0.120478556		-0.039814984	3	-0.279835296	0.964
579732.7	6736163.4	2	-0.120478556		-0.039814984	3	-0.279835296	0.964
579982.7	6736163.4	2	-0.120478556		-0.036753919	3	-0.279835296	0.952
580232.7	6736163.4	2	-0.120478556		-0.036753919	3	-0.279835296	0.952
580482.7	6736163.4	2	-0.666177437		-0.036753919	3	-0.802127111	0.952
580732.7	6736163.4	2	-0.666177437		-0.036753919	3	-0.802127111	0.952
572732.7	6736413.4	2	-0.120478556		-0.089540631	3	-0.279835296	0.952
572982.7	6736413.4	2	-0.120478556		-0.089540631	3	-0.279835296	0.952
573232.7	6736413.4	2	-0.120478556		-0.089540631	3	-0.279835296	0.952
573482.7	6736413.4	2	-0.120478556		-0.089540631	3	-0.802127111	0.952
573732.7	6736413.4	2	-0.120478556		-0.089467454	3	-0.802127111	0.952
573982.7	6736413.4	2	-0.120478556		-0.089467454	3	-0.802127111	0.952
574232.7	6736413.4	2	-0.666177437		-0.089467454	3	-0.279835296	0.952
574482.7	6736413.4	2	-0.666177437		-0.088914946	3	-0.279835296	0.88
574732.7	6736413.4	2	-0.666177437		-0.088914946	3	-0.279835296	0.88
574982.7	6736413.4	2	-0.666177437		-0.088914946	3	-0.279835296	0.88
575232.7	6736413.4	2	-0.666177437		-0.088758242	3	-0.279835296	0.868
575482.7	6736413.4	2	-0.666177437		-0.088758242	3	-0.279835296	0.868
575732.7	6736413.4	2	-0.666177437		-0.088758242	3	-0.279835296	0.868
575982.7	6736413.4	2	-0.666177437		-0.090527881	3	-0.279835296	0.956
576232.7	6736413.4	2	-0.666177437		-0.090527881	3	-0.279835296	0.956
576482.7	6736413.4	2	-0.666177437		-0.090527881	3	-0.279835296	0.956
576732.7	6736413.4	2	-0.666177437		-0.090527881	3	-0.279835296	0.956
576982.7	6736413.4	2	-0.666177437		-0.089767918	3	-0.279835296	0.912
577232.7	6736413.4	2	-0.666177437		-0.089767918	3	-0.279835296	0.912
577482.7	6736413.4	2	-0.666177437		-0.089767918	3	-0.279835296	0.912
577732.7	6736413.4	2	-0.120478556		-0.094160505	3	-0.279835296	0.952
578232.7	6736413.4	2	-0.120478556		-0.094160505	3	-0.279835296	0.952
578482.7	6736413.4	2	-0.120478556		-0.094726165	3	-0.279835296	0.952
578732.7	6736413.4	2	-0.120478556		-0.094726165	3	-0.802127111	0.952
578982.7	6736413.4	2	-0.120478556		-0.094726165	3	-0.802127111	0.952
579232.7	6736413.4	2	-0.120478556		-0.061155217	3	-0.802127111	0.956
579482.7	6736413.4	2	-0.120478556		-0.061155217	3	-0.279835296	0.956
579732.7	6736413.4	2	-0.120478556		-0.061155217	3	-0.279835296	0.956
579982.7	6736413.4	2	-0.120478556		-0.050188888	3	-0.279835296	0.968
580232.7	6736413.4	2	-0.120478556		-0.050188888	3	-0.279835296	0.968
580482.7	6736413.4	2	-0.666177437		-0.050188888	3	-0.802127111	0.968
580732.7	6736413.4	2	-0.666177437		-0.050188888	3	-0.802127111	0.968
580982.7	6736413.4	2	-0.666177437		-0.047643585	3	-0.802127111	0.96
572732.7	6736663.4	2	-0.120478556		-0.089540631	3	-0.279835296	0.952
572982.7	6736663.4	2	-0.120478556		-0.089540631	3	-0.279835296	0.952
573232.7	6736663.4	2	-0.120478556		-0.089540631	3	-0.279835296	0.952
573482.7	6736663.4	2	-0.120478556		-0.089540631	3	-0.802127111	0.952
573732.7	6736663.4	2	-0.120478556		-0.089467454	3	-0.802127111	0.952
573982.7	6736663.4	2	-0.120478556		-0.089467454	3	-0.802127111	0.952
574232.7	6736663.4	2	-0.666177437		-0.089467454	3	-0.279835296	0.952
574482.7	6736663.4	2	-0.666177437		-0.088914946	3	-0.279835296	0.88
574732.7	6736663.4	2	-0.666177437		-0.088914946	3	-0.279835296	0.88
574982.7	6736663.4	2	-0.666177437		-0.088914946	3	-0.279835296	0.88
575232.7	6736663.4	2	-0.666177437		-0.088758242	3	-0.279835296	0.868
575482.7	6736663.4	2	-0.666177437		-0.088758242	3	-0.279835296	0.868
575732.7	6736663.4	2	-0.666177437		-0.088758242	3	-0.279835296	0.868
575982.7	6736663.4	2	-0.666177437		-0.090527881	3	-0.279835296	0.956
576232.7	6736663.4	2	-0.666177437		-0.090527881	3	-0.279835296	0.956
576482.7	6736663.4	2	-0.666177437		-0.090527881	3	-0.279835296	0.956
576732.7	6736663.4	2	-0.666177437		-0.090527881	3	-0.279835296	0.956
576982.7	6736663.4	2	-0.666177437		-0.089767918	3	-0.279835296	0.912
577232.7	6736663.4	2	-0.666177437		-0.089767918	3	-0.279835296	0.912
577482.7	6736663.4	2	-0.666177437		-0.089767918	3	-0.279835296	0.912
577732.7	6736663.4	2	-0.120478556		-0.094160505	3	-0.279835296	0.952
577982.7	6736663.4	2	-0.120478556		-0.094160505	3	-0.279835296	0.952
578232.7	6736663.4	2	-0.120478556		-0.094160505	3	-0.279835296	0.952
578482.7	6736663.4	2	-0.120478556		-0.094726165	3	-0.279835296	0.952
578732.7	6736663.4	2	-0.120478556		-0.094726165	3	-0.802127111	0.952
578982.7	6736663.4	2	-0.120478556		-0.094726165	3	-0.802127111	0.952
579232.7	6736663.4	2	-0.120478556		-0.061155217	3	-0.802127111	0.956
579482.7	6736663.4	2	-0.120478556		-0.061155217	3	-0.279835296	0.956
579732.7	6736663.4	2	-0.120478556		-0.061155217	3	-0.279835296	0.956
579982.7	6736663.4	2	-0.120478556		-0.050188888	3	-0.279835296	0.968
580232.7	6736663.4	2	-0.120478556		-0.050188888	3	-0.279835296	0.968
580482.7	6736663.4	2	-0.666177437		-0.050188888	3	-0.802127111	0.968
580732.7	6736663.4	2	-0.666177437		-0.050188888	3	-0.802127111	0.968
580982.7	6736663.4	2	-0.666177437		-0.047643585	3	-0.802127111	0.96
572982.7	6736913.4	2	-0.120478556		-0.089540631	3	-0.279835296	0.952
573232.7	6736913.4	2	-0.120478556		-0.089540631	3	-0.279835296	0.952
573482.7	6736913.4	2	-0.120478556		-0.089540631	3	-0.802127111	0.952
573732.7	6736913.4	2	-0.120478556		-0.089467454	3	-0.802127111	0.952
573982.7	6736913.4	2	-0.120478556		-0.089467454	3	-0.802127111	0.952
574232.7	6736913.4	2	-0.666177437		-0.089467454	3	-0.279835296	0.952
574482.7	6736913.4	2	-0.666177437		-0.088914946	3	-0.279835296	0.88
574732.7	6736913.4	2	-0.666177437		-0.088914946	3	-0.279835296	0.88
574982.7	6736913.4	2	-0.666177437		-0.088914946	3	-0.279835296	0.88
575232.7	6736913.4	2	-0.666177437		-0.088758242	3	-0.279835296	0.868
575482.7	6736913.4	2	-0.666177437		-0.088758242	3	-0.279835296	0.868
575732.7	6736913.4	2	-0.666177437		-0.088758242	3	-0.279835296	0.868
575982.7	6736913.4	2	-0.666177437		-0.090527881	3	-0.279835296	0.956
576232.7	6736913.4	2	-0.666177437		-0.090527881	3	-0.279835296	0.956
576482.7	6736913.4	2	-0.666177437		-0.090527881	3	-0.279835296	0.956
576732.7	6736913.4	2	-0.666177437		-0.090527881	3	-0.279835296	0.956
576982.7	6736913.4	2	-0.666177437		-0.089767918	3	-0.279835296	0.912
577232.7	6736913.4	2	-0.666177437		-0.089767918	3	-0.279835296	0.912
577482.7	6736913.4	2	-0.666177437		-0.089767918	3	-0.279835296	0.912
577732.7	6736913.4	2	-0.120478556		-0.094160505	3	-0.279835296	0.952
577982.7	6736913.4	2	-0.120478556		-0.094160505	3	-0.279835296	0.952
578232.7	6736913.4	2	-0.120478556		-0.094160505	3	-0.279835296	0.952
578482.7	6736913.4	2	-0.120478556		-0.094726165	3	-0.279835296	0.952
578732.7	6736913.4	2	-0.120478556		-0.094726165	3	-0.802127111	0.952
578982.7	6736913.4	2	-0.120478556		-0.094726165	3	-0.802127111	0.952
579232.7	6736913.4	2	-0.120478556		-0.061155217	3	-0.802127111	0.956
579482.7	6736913.4	2	-0.120478556		-0.061155217	3	-0.279835296	0.956
579732.7	6736913.4	2	-0.120478556		-0.061155217	3	-0.279835296	0.956
579982.7	6736913.4	2	-0.120478556		-0.050188888	3	-0.279835296	0.968
580232.7	6736913.4	2	-0.120478556		-0.050188888	3	-0.279835296	0.968
580482.7	6736913.4	2	-0.666177437		-0.050188888	3	-0.802127111	0.968
580732.7	6736913.4	2	-0.666177437		-0.050188888	3	-0.802127111	0.968
580982.7	6736913.4	2	-0.666177437		-0.047643585	3	-0.802127111	0.96
581232.7	6736913.4	2	-0.120478556		-0.047643585	3	-0.802127111	0.96
572732.7	6737163.4	2	-0.120478556		-0.089540631	3	-0.279835296	0.952
572982.7	6737163.4	2	-0.120478556		-0.089540631	3	-0.279835296	0.952
573232.7	6737163.4	2	-0.120478556		-0.089540631	3	-0.279835296	0.952
573482.7	6737163.4	2	0.105557355		-0.089540631	3	-0.802127111	0.952
573732.7	6737163.4	2	0.105557355		-0.089467454	3	-0.802127111	0.952
573982.7	6737163.4	2	0.105557355		-0.089467454	3	-0.802127111	0.952
574232.7	6737163.4	2	-0.120478556		-0.089467454	3	-0.279835296	0.952
574482.7	6737163.4	2	-0.120478556		-0.088914946	3	-0.279835296	0.88
574732.7	6737163.4	2	-0.120478556		-0.088914946	3	-0.279835296	0.88
574982.7	6737163.4	2	-0.120478556		-0.088914946	3	-0.279835296	0.88
575232.7	6737163.4	2	-0.120478556		-0.088758242	3	-0.279835296	0.868
575482.7	6737163.4	2	-0.120478556		-0.088758242	3	-0.279835296	0.868
575732.7	6737163.4	2	-0.120478556		-0.088758242	3	-0.279835296	0.868
575982.7	6737163.4	2	-0.120478556		-0.090527881	3	-0.279835296	0.956
576232.7	6737163.4	2	-0.120478556		-0.090527881	3	-0.279835296	0.956
576482.7	6737163.4	2	-0.120478556		-0.090527881	3	-0.279835296	0.956
576732.7	6737163.4	2	-0.120478556		-0.090527881	3	-0.279835296	0.956
576982.7	6737163.4	2	-0.666177437		-0.089767918	3	-0.279835296	0.912
577232.7	6737163.4	2	-0.666177437		-0.089767918	3	-0.279835296	0.912
577482.7	6737163.4	2	-0.666177437		-0.089767918	3	-0.279835296	0.912
577732.7	6737163.4	2	-0.666177437		-0.094160505	3	-0.279835296	0.952
577982.7	6737163.4	2	-0.666177437		-0.094160505	3	-0.802127111	0.952
578232.7	6737163.4	2	-0.666177437		-0.094160505	3	-0.802127111	0.952
578482.7	6737163.4	2	-0.666177437		-0.094726165	3	-0.802127111	0.952
578732.7	6737163.4	2	-0.666177437		-0.094726165	3	-0.802127111	0.952
578982.7	6737163.4	2	-0.666177437		-0.094726165	3	-0.802127111	0.952
579232.7	6737163.4	2	-0.666177437		-0.061155217	3	-0.802127111	0.956
579482.7	6737163.4	2	-0.120478556		-0.061155217	3	-0.802127111	0.956
579732.7	6737163.4	2	-0.120478556		-0.061155217	3	-0.802127111	0.956
579982.7	6737163.4	2	-0.120478556		-0.050188888	3	-0.802127111	0.968
580232.7	6737163.4	2	-0.120478556		-0.050188888	3	-0.802127111	0.968
580482.7	6737163.4	2	-0.666177437		-0.050188888	3	-0.279835296	0.968
580732.7	6737163.4	2	-0.666177437		-0.050188888	3	-0.279835296	0.968
580982.7	6737163.4	2	-0.666177437		-0.047643585	3	-0.279835296	0.96
581232.7	6737163.4	2	-0.666177437		-0.047643585	3	-0.802127111	0.96
581482.7	6737163.4	2	-0.666177437		-0.047643585	3	-0.802127111	0.96
572732.7	6737413.4	2	-0.120478556		-0.093137133	3	-0.279835296	0.884
572982.7	6737413.4	2	-0.120478556		-0.093137133	3	-0.279835296	0.884
573232.7	6737413.4	2	-0.120478556		-0.093137133	3	-0.279835296	0.884
573482.7	6737413.4	2	0.105557355		-0.093137133	3	-0.802127111	0.884
573732.7	6737413.4	2	0.105557355		-0.095092467	3	-0.802127111	0.884
574732.7	6737413.4	2	-0.120478556		-0.094854178	3	-0.802127111	0.816
575232.7	6737413.4	2	-0.120478556		-0.093353362	3	-0.802127111	0.824
575482.7	6737413.4	2	-0.120478556		-0.093353362	3	-0.802127111	0.824
575732.7	6737413.4	2	-0.120478556		-0.093353362	3	-0.802127111	0.824
575982.7	6737413.4	2	-0.120478556		-0.094658344	3	-0.802127111	0.896
576232.7	6737413.4	2	-0.120478556		-0.094658344	3	-0.802127111	0.896
576482.7	6737413.4	2	-0.120478556		-0.094658344	3	-0.802127111	0.896
576732.7	6737413.4	2	-0.120478556		-0.094658344	3	-0.802127111	0.896
576982.7	6737413.4	2	-0.666177437		-0.095316066	3	-0.802127111	0.836
577232.7	6737413.4	2	-0.666177437		-0.095316066	3	-0.802127111	0.836
577482.7	6737413.4	2	-0.666177437		-0.095316066	3	-0.802127111	0.836
577732.7	6737413.4	2	-0.666177437		-0.088874733	3	-0.802127111	0.948
577982.7	6737413.4	2	-0.666177437		-0.088874733	3	-0.802127111	0.948
578232.7	6737413.4	2	-0.666177437		-0.088874733	3	-0.802127111	0.948
578482.7	6737413.4	2	-0.666177437		-0.085579966	3	-0.802127111	0.944
578732.7	6737413.4	2	-0.666177437		-0.085579966	3	-0.802127111	0.944
578982.7	6737413.4	2	-0.666177437		-0.085579966	3	-0.802127111	0.944
579232.7	6737413.4	2	-0.666177437		-0.079205945	3	-0.802127111	0.904
579482.7	6737413.4	2	-0.120478556		-0.079205945	3	-0.802127111	0.904
579732.7	6737413.4	2	-0.120478556		-0.079205945	3	-0.802127111	0.904
579982.7	6737413.4	2	-0.120478556		-0.054839446	3	-0.802127111	0.952
580232.7	6737413.4	2	-0.120478556		-0.054839446	3	-0.802127111	0.952
580482.7	6737413.4	2	-0.666177437		-0.054839446	3	-0.279835296	0.952
580732.7	6737413.4	2	-0.666177437		-0.054839446	3	-0.279835296	0.952
580982.7	6737413.4	2	-0.666177437		-0.05483042	3	-0.279835296	0.988
581232.7	6737413.4	2	-0.666177437		-0.05483042	3	-0.802127111	0.988
581482.7	6737413.4	2	-0.666177437		-0.05483042	3	-0.802127111	0.988
581732.7	6737413.4	2	-0.666177437		-0.054830423	3	-0.802127111	0.984
572732.7	6737663.4	2	-0.120478556		-0.093137133	3	-0.279835296	0.884
572982.7	6737663.4	2	-0.120478556		-0.093137133	3	-0.279835296	0.884
573232.7	6737663.4	2	-0.120478556		-0.093137133	3	-0.279835296	0.884
573482.7	6737663.4	2	0.105557355		-0.093137133	3	-0.802127111	0.884
573732.7	6737663.4	2	0.105557355		-0.095092467	3	-0.802127111	0.884
573982.7	6737663.4	2	0.105557355		-0.095092467	3	-0.802127111	0.884
574482.7	6737663.4	2	-0.120478556		-0.094854178	3	-0.802127111	0.816
575482.7	6737663.4	2	-0.120478556		-0.093353362	3	-0.802127111	0.824
575732.7	6737663.4	2	-0.120478556		-0.093353362	3	-0.802127111	0.824
575982.7	6737663.4	2	-0.120478556		-0.094658344	3	-0.802127111	0.896
576232.7	6737663.4	2	-0.120478556		-0.094658344	3	-0.802127111	0.896
576482.7	6737663.4	2	-0.120478556		-0.094658344	3	-0.802127111	0.896
576732.7	6737663.4	2	-0.120478556		-0.094658344	3	-0.802127111	0.896
576982.7	6737663.4	2	-0.666177437		-0.095316066	3	-0.802127111	0.836
577482.7	6737663.4	2	-0.666177437		-0.095316066	3	-0.802127111	0.836
577732.7	6737663.4	2	-0.666177437		-0.088874733	3	-0.802127111	0.948
577982.7	6737663.4	2	-0.666177437		-0.088874733	3	-0.802127111	0.948
578232.7	6737663.4	2	-0.666177437		-0.088874733	3	-0.802127111	0.948
578482.7	6737663.4	2	-0.666177437		-0.085579966	3	-0.802127111	0.944
578732.7	6737663.4	2	-0.666177437		-0.085579966	3	-0.802127111	0.944
578982.7	6737663.4	2	-0.666177437		-0.085579966	3	-0.802127111	0.944
579232.7	6737663.4	2	-0.666177437		-0.079205945	3	-0.802127111	0.904
579482.7	6737663.4	2	-0.120478556		-0.079205945	3	-0.802127111	0.904
579732.7	6737663.4	2	-0.120478556		-0.079205945	3	-0.802127111	0.904
579982.7	6737663.4	2	-0.120478556		-0.054839446	3	-0.802127111	0.952
580232.7	6737663.4	2	-0.120478556		-0.054839446	3	-0.802127111	0.952
580482.7	6737663.4	2	-0.666177437		-0.054839446	3	-0.279835296	0.952
580732.7	6737663.4	2	-0.666177437		-0.054839446	3	-0.279835296	0.952
580982.7	6737663.4	2	-0.666177437		-0.05483042	3	-0.279835296	0.988
581232.7	6737663.4	2	-0.666177437		-0.05483042	3	-0.802127111	0.988
581482.7	6737663.4	2	-0.666177437		-0.05483042	3	-0.802127111	0.988
581732.7	6737663.4	2	-0.666177437		-0.054830423	3	-0.802127111	0.984
581982.7	6737663.4	2	-0.666177437		-0.054830423	3	-0.802127111	0.984
582232.7	6737663.4	2	-0.666177437		-0.054830423	3	-0.802127111	0.984
572982.7	6737913.4	2	-0.666177437		-0.093137133	3	-0.279835296	0.884
573232.7	6737913.4	2	-0.666177437		-0.093137133	3	-0.279835296	0.884
573482.7	6737913.4	2	-0.120478556		-0.093137133	3	-0.802127111	0.884
573732.7	6737913.4	2	-0.120478556		-0.095092467	3	-0.802127111	0.884
573982.7	6737913.4	2	-0.120478556		-0.095092467	3	-0.802127111	0.884
575982.7	6737913.4	2	0.105557355		-0.094658344	3	-0.802127111	0.896
576232.7	6737913.4	2	0.105557355		-0.094658344	3	-0.802127111	0.896
576482.7	6737913.4	2	0.105557355		-0.094658344	3	-0.802127111	0.896
577232.7	6737913.4	2	-0.120478556		-0.095316066	3	-0.802127111	0.836
577482.7	6737913.4	2	-0.120478556		-0.095316066	3	-0.802127111	0.836
577732.7	6737913.4	2	-0.120478556		-0.088874733	3	-0.802127111	0.948
577982.7	6737913.4	2	-0.120478556		-0.088874733	3	-0.802127111	0.948
578232.7	6737913.4	2	-0.120478556		-0.088874733	3	-0.802127111	0.948
578482.7	6737913.4	2	-0.120478556		-0.085579966	3	-0.802127111	0.944
578732.7	6737913.4	2	-0.120478556		-0.085579966	3	-0.802127111	0.944
578982.7	6737913.4	2	-0.120478556		-0.085579966	3	-0.802127111	0.944
579232.7	6737913.4	2	-0.120478556		-0.079205945	3	-0.802127111	0.904
579482.7	6737913.4	2	-0.120478556		-0.079205945	3	-0.802127111	0.904
579732.7	6737913.4	2	-0.120478556		-0.079205945	3	-0.802127111	0.904
579982.7	6737913.4	2	-0.120478556		-0.054839446	3	-0.802127111	0.952
580232.7	6737913.4	2	-0.120478556		-0.054839446	3	-0.802127111	0.952
580482.7	6737913.4	2	-0.120478556		-0.054839446	3	-0.279835296	0.952
580732.7	6737913.4	2	-0.120478556		-0.054839446	3	-0.279835296	0.952
580982.7	6737913.4	2	-0.120478556		-0.05483042	3	-0.279835296	0.988
581232.7	6737913.4	2	-0.120478556		-0.05483042	3	-0.802127111	0.988
581482.7	6737913.4	2	-0.120478556		-0.05483042	3	-0.802127111	0.988
581732.7	6737913.4	2	-0.120478556		-0.054830423	3	-0.802127111	0.984
581982.7	6737913.4	2	-0.120478556		-0.054830423	3	-0.802127111	0.984
582232.7	6737913.4	2	-0.120478556		-0.054830423	3	-0.802127111	0.984
582482.7	6737913.4	2	-0.120478556		-0.05483042	3	-0.802127111	0.98
572732.7	6738163.4	2	-0.666177437		-0.093137133	3	-0.063494912	0.884
572982.7	6738163.4	2	-0.666177437		-0.093137133	3	-0.063494912	0.884
573232.7	6738163.4	2	-0.666177437		-0.093137133	3	-0.063494912	0.884
573482.7	6738163.4	2	-0.120478556		-0.093137133	3	-0.279835296	0.884
573732.7	6738163.4	2	-0.120478556		-0.095092467	3	-0.279835296	0.884
575232.7	6738163.4	2	0.425220325		-0.093353362	3	-0.279835296	0.824
575482.7	6738163.4	2	0.425220325		-0.093353362	3	-0.279835296	0.824
575732.7	6738163.4	2	0.425220325		-0.093353362	3	-0.279835296	0.824
575982.7	6738163.4	2	0.105557355		-0.094658344	3	-0.802127111	0.896
576232.7	6738163.4	2	0.105557355		-0.094658344	3	-0.802127111	0.896
576982.7	6738163.4	2	-0.120478556		-0.095316066	3	-0.279835296	0.836
577232.7	6738163.4	2	-0.120478556		-0.095316066	3	-0.279835296	0.836
577482.7	6738163.4	2	-0.120478556		-0.095316066	3	-0.279835296	0.836
577732.7	6738163.4	2	-0.120478556		-0.088874733	3	-0.279835296	0.948
577982.7	6738163.4	2	-0.120478556		-0.088874733	3	-0.279835296	0.948
578232.7	6738163.4	2	-0.120478556		-0.088874733	3	-0.279835296	0.948
578482.7	6738163.4	2	-0.120478556		-0.085579966	3	-0.279835296	0.944
578732.7	6738163.4	2	-0.120478556		-0.085579966	3	-0.279835296	0.944
578982.7	6738163.4	2	-0.120478556		-0.085579966	3	-0.279835296	0.944
579232.7	6738163.4	2	-0.120478556		-0.079205945	3	-0.279835296	0.904
579482.7	6738163.4	2	-0.120478556		-0.079205945	3	-0.802127111	0.904
579982.7	6738163.4	2	-0.120478556		-0.054839446	3	-0.802127111	0.952
580232.7	6738163.4	2	-0.120478556		-0.054839446	3	-0.802127111	0.952
580482.7	6738163.4	2	-0.120478556		-0.054839446	3	-0.802127111	0.952
580732.7	6738163.4	2	-0.120478556		-0.054839446	3	-0.802127111	0.952
580982.7	6738163.4	2	-0.120478556		-0.05483042	3	-0.802127111	0.988
581232.7	6738163.4	2	-0.120478556		-0.05483042	3	-0.279835296	0.988
581482.7	6738163.4	2	-0.120478556		-0.05483042	3	-0.279835296	0.988
581732.7	6738163.4	2	-0.120478556		-0.054830423	3	-0.279835296	0.984
581982.7	6738163.4	2	-0.120478556		-0.054830423	3	-0.279835296	0.984
582232.7	6738163.4	2	-0.120478556		-0.054830423	3	-0.279835296	0.984
582482.7	6738163.4	2	-0.120478556		-0.054830417	3	-0.279835296	0.92
582732.7	6738163.4	2	-0.120478556		-0.054830417	3	-0.279835296	0.92
573232.7	6738413.4	2	-0.666177437		-0.095092467	3	-0.063494912	0.708
573482.7	6738413.4	2	-0.120478556		-0.095092467	3	-0.279835296	0.708
573982.7	6738413.4	2	-0.120478556		-0.095092467	3	-0.279835296	0.708
574482.7	6738413.4	2	0.425220325		-0.095321977	3	-0.802127111	0.692
574732.7	6738413.4	2	0.425220325		-0.095321977	3	-0.802127111	0.692
575482.7	6738413.4	2	0.425220325		-0.091930113	3	-0.279835296	0.764
575732.7	6738413.4	2	0.425220325		-0.091930113	3	-0.279835296	0.764
575982.7	6738413.4	2	0.105557355		-0.085791946	3	-0.802127111	0.896
576232.7	6738413.4	2	0.105557355		-0.085791946	3	-0.802127111	0.896
576482.7	6738413.4	2	0.105557355		-0.085791946	3	-0.802127111	0.896
577482.7	6738413.4	2	-0.120478556		-0.080253823	3	-0.279835296	0.948
577732.7	6738413.4	2	-0.120478556		-0.068378656	3	-0.279835296	0.956
577982.7	6738413.4	2	-0.120478556		-0.068378656	3	-0.279835296	0.956
578232.7	6738413.4	2	-0.120478556		-0.068378656	3	-0.279835296	0.956
578482.7	6738413.4	2	-0.120478556		-0.068590901	3	-0.279835296	0.944
578732.7	6738413.4	2	-0.120478556		-0.068590901	3	-0.279835296	0.944
578982.7	6738413.4	2	-0.120478556		-0.068590901	3	-0.279835296	0.944
579232.7	6738413.4	2	-0.120478556		-0.081769898	3	-0.279835296	0.944
579482.7	6738413.4	2	-0.120478556		-0.081769898	3	-0.802127111	0.944
579982.7	6738413.4	2	-0.120478556		-0.075729428	3	-0.802127111	0.936
580232.7	6738413.4	2	-0.120478556		-0.075729428	3	-0.802127111	0.936
580482.7	6738413.4	2	-0.120478556		-0.075729428	3	-0.802127111	0.936
580732.7	6738413.4	2	-0.120478556		-0.075729428	3	-0.802127111	0.936
580982.7	6738413.4	2	-0.120478556		-0.062251627	3	-0.802127111	0.936
581232.7	6738413.4	2	-0.120478556		-0.062251627	3	-0.279835296	0.936
581482.7	6738413.4	2	-0.120478556		-0.062251627	3	-0.279835296	0.936
581732.7	6738413.4	2	-0.120478556		-0.060011967	3	-0.279835296	0.94
581982.7	6738413.4	2	-0.120478556		-0.060011967	3	-0.279835296	0.94
582232.7	6738413.4	2	-0.120478556		-0.060011967	3	-0.279835296	0.94
582482.7	6738413.4	2	-0.120478556		-0.054830417	3	-0.279835296	0.92
582732.7	6738413.4	2	-0.120478556		-0.054830417	3	-0.279835296	0.92
573482.7	6738663.4	2	-0.120478556		-0.095092467	3	-0.279835296	0.708
573732.7	6738663.4	2	-0.120478556		-0.095092467	3	-0.279835296	0.708
575482.7	6738663.4	2	0.425220325		-0.091930113	3	-0.279835296	0.764
575732.7	6738663.4	2	0.425220325		-0.091930113	3	-0.279835296	0.764
575982.7	6738663.4	2	0.105557355		-0.085791946	3	-0.802127111	0.896
576232.7	6738663.4	2	0.105557355		-0.085791946	3	-0.802127111	0.896
576482.7	6738663.4	2	0.105557355		-0.085791946	3	-0.802127111	0.896
576732.7	6738663.4	2	0.105557355		-0.085791946	3	-0.802127111	0.896
576982.7	6738663.4	2	-0.120478556		-0.080253823	3	-0.279835296	0.948
577232.7	6738663.4	2	-0.120478556		-0.080253823	3	-0.279835296	0.948
577482.7	6738663.4	2	-0.120478556		-0.080253823	3	-0.279835296	0.948
577732.7	6738663.4	2	-0.120478556		-0.068378656	3	-0.279835296	0.956
577982.7	6738663.4	2	-0.120478556		-0.068378656	3	-0.279835296	0.956
578232.7	6738663.4	2	-0.120478556		-0.068378656	3	-0.279835296	0.956
578482.7	6738663.4	2	-0.120478556		-0.068590901	3	-0.279835296	0.944
578732.7	6738663.4	2	-0.120478556		-0.068590901	3	-0.279835296	0.944
578982.7	6738663.4	2	-0.120478556		-0.068590901	3	-0.279835296	0.944
579232.7	6738663.4	2	-0.120478556		-0.081769898	3	-0.279835296	0.944
579482.7	6738663.4	2	-0.120478556		-0.081769898	3	-0.802127111	0.944
579982.7	6738663.4	2	-0.120478556		-0.081769898	3	-0.802127111	0.944
580232.7	6738663.4	2	-0.120478556		-0.075729428	3	-0.802127111	0.936
580482.7	6738663.4	2	-0.120478556		-0.075729428	3	-0.802127111	0.936
580732.7	6738663.4	2	-0.120478556		-0.075729428	3	-0.802127111	0.936
580982.7	6738663.4	2	-0.120478556		-0.062251627	3	-0.802127111	0.936
581232.7	6738663.4	2	-0.120478556		-0.062251627	3	-0.279835296	0.936
581482.7	6738663.4	2	-0.120478556		-0.062251627	3	-0.279835296	0.936
581732.7	6738663.4	2	-0.120478556		-0.060011967	3	-0.279835296	0.94
581982.7	6738663.4	2	-0.120478556		-0.060011967	3	-0.279835296	0.94
582232.7	6738663.4	2	-0.120478556		-0.060011967	3	-0.279835296	0.94
582482.7	6738663.4	2	-0.120478556		-0.054830417	3	-0.279835296	0.92
582732.7	6738663.4	2	-0.120478556		-0.054830417	3	-0.279835296	0.92
582982.7	6738663.4	2	-0.120478556		-0.054830417	3	-0.279835296	0.92
573732.7	6738913.4	2	0.105557355		-0.095092467	3	-0.279835296	0.708
574482.7	6738913.4	2	0.105557355		-0.095321977	3	-0.802127111	0.692
575482.7	6738913.4	2	-0.120478556		-0.091930113	3	-0.063494912	0.764
575732.7	6738913.4	2	-0.120478556		-0.091930113	3	-0.063494912	0.764
575982.7	6738913.4	2	0.105557355		-0.085791946	3	-0.279835296	0.896
576232.7	6738913.4	2	0.105557355		-0.085791946	3	-0.279835296	0.896
576482.7	6738913.4	2	0.105557355		-0.085791946	3	-0.279835296	0.896
576732.7	6738913.4	2	0.105557355		-0.085791946	3	-0.279835296	0.896
576982.7	6738913.4	2	0.425220325		-0.080253823	3	-0.063494912	0.948
577232.7	6738913.4	2	0.425220325		-0.080253823	3	-0.063494912	0.948
577482.7	6738913.4	2	0.425220325		-0.080253823	3	-0.063494912	0.948
577732.7	6738913.4	2	0.105557355		-0.068378656	3	0.242456518	0.956
577982.7	6738913.4	2	0.105557355		-0.068378656	3	0.242456518	0.956
578232.7	6738913.4	2	0.105557355		-0.068378656	3	0.242456518	0.956
578482.7	6738913.4	2	0.105557355		-0.068590901	3	0.242456518	0.944
578732.7	6738913.4	2	-0.120478556		-0.068590901	3	-0.063494912	0.944
578982.7	6738913.4	2	-0.120478556		-0.068590901	3	-0.063494912	0.944
579232.7	6738913.4	2	-0.120478556		-0.081769898	3	-0.063494912	0.944
579482.7	6738913.4	2	-0.666177437		-0.081769898	3	-0.279835296	0.944
579732.7	6738913.4	2	-0.666177437		-0.081769898	3	-0.279835296	0.944
579982.7	6738913.4	2	-0.666177437		-0.081769898	3	-0.279835296	0.944
580232.7	6738913.4	2	-0.666177437		-0.075729428	3	-0.279835296	0.936
580482.7	6738913.4	2	-0.120478556		-0.075729428	3	-0.802127111	0.936
580732.7	6738913.4	2	-0.120478556		-0.075729428	3	-0.802127111	0.936
580982.7	6738913.4	2	-0.120478556		-0.062251627	3	-0.802127111	0.936
581232.7	6738913.4	2	0.425220325		-0.062251627	3	-0.802127111	0.936
581482.7	6738913.4	2	0.425220325		-0.062251627	3	-0.802127111	0.936
581732.7	6738913.4	2	0.425220325		-0.060011967	3	-0.802127111	0.94
581982.7	6738913.4	2	0.425220325		-0.060011967	3	-0.802127111	0.94
582232.7	6738913.4	2	0.425220325		-0.060011967	3	-0.802127111	0.94
582482.7	6738913.4	2	0.425220325		-0.054830417	3	-0.802127111	0.92
582732.7	6738913.4	2	0.425220325		-0.054830417	3	-0.802127111	0.92
582982.7	6738913.4	2	0.425220325		-0.054830417	3	-0.802127111	0.92
575232.7	6739163.4	2	-0.120478556		-0.095461945	3	-0.063494912	0.764
575732.7	6739163.4	2	-0.120478556		-0.095461945	3	-0.063494912	0.764
575982.7	6739163.4	2	0.105557355		-0.094337059	3	-0.279835296	0.896
576232.7	6739163.4	2	0.105557355		-0.094337059	3	-0.279835296	0.896
576482.7	6739163.4	2	0.105557355		-0.094337059	3	-0.279835296	0.896
576732.7	6739163.4	2	0.105557355		-0.094337059	3	-0.279835296	0.896
576982.7	6739163.4	2	0.425220325		-0.084681559	3	-0.063494912	0.948
577232.7	6739163.4	2	0.425220325		-0.084681559	3	-0.063494912	0.948
577482.7	6739163.4	2	0.425220325		-0.084681559	3	-0.063494912	0.948
577732.7	6739163.4	2	0.105557355		-0.085476557	3	0.242456518	0.956
577982.7	6739163.4	2	0.105557355		-0.085476557	3	0.242456518	0.956
578232.7	6739163.4	2	0.105557355		-0.085476557	3	0.242456518	0.956
578482.7	6739163.4	2	0.105557355		-0.08003322	3	0.242456518	0.944
578982.7	6739163.4	2	-0.120478556		-0.08003322	3	-0.063494912	0.944
579232.7	6739163.4	2	-0.120478556		-0.080492644	3	-0.063494912	0.944
579482.7	6739163.4	2	-0.666177437		-0.080492644	3	-0.279835296	0.944
579732.7	6739163.4	2	-0.666177437		-0.080492644	3	-0.279835296	0.944
579982.7	6739163.4	2	-0.666177437		-0.080492644	3	-0.279835296	0.944
580232.7	6739163.4	2	-0.666177437		-0.075512097	3	-0.279835296	0.936
580482.7	6739163.4	2	-0.120478556		-0.075512097	3	-0.802127111	0.936
580732.7	6739163.4	2	-0.120478556		-0.075512097	3	-0.802127111	0.936
580982.7	6739163.4	2	-0.120478556		-0.087014363	3	-0.802127111	0.936
581232.7	6739163.4	2	0.425220325		-0.087014363	3	-0.802127111	0.936
581482.7	6739163.4	2	0.425220325		-0.087014363	3	-0.802127111	0.936
581732.7	6739163.4	2	0.425220325		-0.066847543	3	-0.802127111	0.94
581982.7	6739163.4	2	0.425220325		-0.066847543	3	-0.802127111	0.94
582232.7	6739163.4	2	0.425220325		-0.066847543	3	-0.802127111	0.94
582482.7	6739163.4	2	0.425220325		-0.07869938	3	-0.802127111	0.92
582732.7	6739163.4	2	0.425220325		-0.07869938	3	-0.802127111	0.92
582982.7	6739163.4	2	0.425220325		-0.07869938	3	-0.802127111	0.92
574982.7	6739413.4	2	0.105557355		-0.095409682	3	-0.279835296	0.692
575232.7	6739413.4	2	-0.120478556		-0.095461945	3	-0.063494912	0.764
575482.7	6739413.4	2	-0.120478556		-0.095461945	3	-0.063494912	0.764
575732.7	6739413.4	2	-0.120478556		-0.095461945	3	-0.063494912	0.764
575982.7	6739413.4	2	0.105557355		-0.094337059	3	-0.279835296	0.896
576232.7	6739413.4	2	0.105557355		-0.094337059	3	-0.279835296	0.896
576482.7	6739413.4	2	0.105557355		-0.094337059	3	-0.279835296	0.896
576732.7	6739413.4	2	0.105557355		-0.094337059	3	-0.279835296	0.896
576982.7	6739413.4	2	0.425220325		-0.084681559	3	-0.063494912	0.948
577232.7	6739413.4	2	0.425220325		-0.084681559	3	-0.063494912	0.948
577482.7	6739413.4	2	0.425220325		-0.084681559	3	-0.063494912	0.948
577732.7	6739413.4	2	0.105557355		-0.085476557	3	0.242456518	0.956
577982.7	6739413.4	2	0.105557355		-0.085476557	3	0.242456518	0.956
578232.7	6739413.4	2	0.105557355		-0.085476557	3	0.242456518	0.956
578482.7	6739413.4	2	0.105557355		-0.08003322	3	0.242456518	0.944
578732.7	6739413.4	2	-0.120478556		-0.08003322	3	-0.063494912	0.944
578982.7	6739413.4	2	-0.120478556		-0.08003322	3	-0.063494912	0.944
579232.7	6739413.4	2	-0.120478556		-0.080492644	3	-0.063494912	0.944
579482.7	6739413.4	2	-0.666177437		-0.080492644	3	-0.279835296	0.944
579732.7	6739413.4	2	-0.666177437		-0.080492644	3	-0.279835296	0.944
579982.7	6739413.4	2	-0.666177437		-0.080492644	3	-0.279835296	0.944
580232.7	6739413.4	2	-0.666177437		-0.075512097	3	-0.279835296	0.936
580482.7	6739413.4	2	-0.120478556		-0.075512097	3	-0.802127111	0.936
580732.7	6739413.4	2	-0.120478556		-0.075512097	3	-0.802127111	0.936
580982.7	6739413.4	2	-0.120478556		-0.087014363	3	-0.802127111	0.936
581232.7	6739413.4	2	0.425220325		-0.087014363	3	-0.802127111	0.936
581482.7	6739413.4	2	0.425220325		-0.087014363	3	-0.802127111	0.936
581732.7	6739413.4	2	0.425220325		-0.066847543	3	-0.802127111	0.94
581982.7	6739413.4	2	0.425220325		-0.066847543	3	-0.802127111	0.94
582232.7	6739413.4	2	0.425220325		-0.066847543	3	-0.802127111	0.94
582482.7	6739413.4	2	0.425220325		-0.07869938	3	-0.802127111	0.92
582732.7	6739413.4	2	0.425220325		-0.07869938	3	-0.802127111	0.92
582982.7	6739413.4	2	0.425220325		-0.07869938	3	-0.802127111	0.92
574482.7	6739663.4	2	-0.120478556		-0.095409682	3	-0.279835296	0.692
574732.7	6739663.4	2	-0.120478556		-0.095409682	3	-0.279835296	0.692
574982.7	6739663.4	2	-0.120478556		-0.095409682	3	-0.279835296	0.692
575732.7	6739663.4	2	-0.666177437		-0.095461945	3	-0.063494912	0.764
575982.7	6739663.4	2	-0.120478556		-0.094337059	3	-0.279835296	0.896
576482.7	6739663.4	2	-0.120478556		-0.094337059	3	-0.279835296	0.896
576732.7	6739663.4	2	-0.120478556		-0.094337059	3	-0.279835296	0.896
576982.7	6739663.4	2	0.105557355		-0.084681559	3	-0.063494912	0.948
577232.7	6739663.4	2	0.105557355		-0.084681559	3	-0.063494912	0.948
577482.7	6739663.4	2	0.105557355		-0.084681559	3	-0.063494912	0.948
577732.7	6739663.4	2	-0.120478556		-0.085476557	3	0.242456518	0.956
577982.7	6739663.4	2	-0.120478556		-0.085476557	3	0.242456518	0.956
578232.7	6739663.4	2	-0.120478556		-0.085476557	3	0.242456518	0.956
578482.7	6739663.4	2	-0.120478556		-0.08003322	3	0.242456518	0.944
578732.7	6739663.4	2	-0.666177437		-0.08003322	3	-0.063494912	0.944
578982.7	6739663.4	2	-0.666177437		-0.08003322	3	-0.063494912	0.944
579232.7	6739663.4	2	-0.666177437		-0.080492644	3	-0.063494912	0.944
579482.7	6739663.4	2	-0.666177437		-0.080492644	3	-0.279835296	0.944
579732.7	6739663.4	2	-0.666177437		-0.080492644	3	-0.279835296	0.944
579982.7	6739663.4	2	-0.666177437		-0.080492644	3	-0.279835296	0.944
580232.7	6739663.4	2	-0.666177437		-0.075512097	3	-0.279835296	0.936
580482.7	6739663.4	2	-0.120478556		-0.075512097	3	-0.802127111	0.936
580732.7	6739663.4	2	-0.120478556		-0.075512097	3	-0.802127111	0.936
580982.7	6739663.4	2	-0.120478556		-0.087014363	3	-0.802127111	0.936
581232.7	6739663.4	2	-0.120478556		-0.087014363	3	-0.802127111	0.936
581482.7	6739663.4	2	-0.120478556		-0.087014363	3	-0.802127111	0.936
581732.7	6739663.4	2	-0.120478556		-0.066847543	3	-0.802127111	0.94
581982.7	6739663.4	2	-0.120478556		-0.066847543	3	-0.802127111	0.94
582232.7	6739663.4	2	0.105557355		-0.066847543	3	-0.802127111	0.94
582482.7	6739663.4	2	0.105557355		-0.07869938	3	-0.802127111	0.92
582732.7	6739663.4	2	0.105557355		-0.07869938	3	-0.802127111	0.92
582982.7	6739663.4	2	0.105557355		-0.07869938	3	-0.802127111	0.92
576232.7	6739913.4	2	-0.120478556		-0.094337059	3	0.242456518	0.896
576482.7	6739913.4	2	-0.120478556		-0.094337059	3	0.242456518	0.896
576732.7	6739913.4	2	-0.120478556		-0.094337059	3	0.242456518	0.896
576982.7	6739913.4	2	0.105557355		-0.084681559	3	0.365752834	0.948
577232.7	6739913.4	2	0.105557355		-0.084681559	3	0.365752834	0.948
577482.7	6739913.4	2	0.105557355		-0.084681559	3	0.365752834	0.948
577732.7	6739913.4	2	-0.120478556		-0.085476557	3	0.675137287	0.956
577982.7	6739913.4	2	-0.120478556		-0.085476557	3	0.675137287	0.956
578232.7	6739913.4	2	-0.120478556		-0.085476557	3	0.675137287	0.956
578482.7	6739913.4	2	-0.120478556		-0.08003322	3	0.675137287	0.944
578732.7	6739913.4	2	-0.666177437		-0.08003322	3	0.365752834	0.944
578982.7	6739913.4	2	-0.666177437		-0.08003322	3	0.365752834	0.944
579232.7	6739913.4	2	-0.666177437		-0.080492644	3	0.365752834	0.944
579482.7	6739913.4	2	-0.666177437		-0.080492644	3	-0.063494912	0.944
579732.7	6739913.4	2	-0.666177437		-0.080492644	3	-0.063494912	0.944
579982.7	6739913.4	2	-0.666177437		-0.080492644	3	-0.063494912	0.944
580232.7	6739913.4	2	-0.666177437		-0.075512097	3	-0.063494912	0.936
580482.7	6739913.4	2	-0.120478556		-0.075512097	3	-0.279835296	0.936
580732.7	6739913.4	2	-0.120478556		-0.075512097	3	-0.279835296	0.936
580982.7	6739913.4	2	-0.120478556		-0.087014363	3	-0.279835296	0.936
581232.7	6739913.4	2	-0.120478556		-0.087014363	3	-0.279835296	0.936
581482.7	6739913.4	2	-0.120478556		-0.087014363	3	-0.279835296	0.936
581732.7	6739913.4	2	-0.120478556		-0.066847543	3	-0.279835296	0.94
581982.7	6739913.4	2	-0.120478556		-0.066847543	3	-0.279835296	0.94
582232.7	6739913.4	2	0.105557355		-0.066847543	3	-0.279835296	0.94
582482.7	6739913.4	2	0.105557355		-0.07869938	3	-0.279835296	0.92
582732.7	6739913.4	2	0.105557355		-0.07869938	3	-0.279835296	0.92
576482.7	6740163.4	2	-0.120478556		-0.094461761	3	0.242456518	0.772
576732.7	6740163.4	2	-0.120478556		-0.094461761	3	0.242456518	0.772
576982.7	6740163.4	2	0.105557355		-0.089417426	3	0.365752834	0.94
577232.7	6740163.4	2	0.105557355		-0.089417426	3	0.365752834	0.94
577482.7	6740163.4	2	0.105557355		-0.089417426	3	0.365752834	0.94
577732.7	6740163.4	2	-0.120478556		-0.08568297	3	0.675137287	0.94
578232.7	6740163.4	2	-0.120478556		-0.08568297	3	0.675137287	0.94
578482.7	6740163.4	2	-0.120478556		-0.085682971	3	0.675137287	0.94
578732.7	6740163.4	2	-0.666177437		-0.085682971	3	0.365752834	0.94
578982.7	6740163.4	2	-0.666177437		-0.085682971	3	0.365752834	0.94
579232.7	6740163.4	2	-0.666177437		-0.08568297	3	0.365752834	0.96
579482.7	6740163.4	2	-0.666177437		-0.08568297	3	-0.063494912	0.96
579732.7	6740163.4	2	-0.666177437		-0.08568297	3	-0.063494912	0.96
579982.7	6740163.4	2	-0.666177437		-0.08568297	3	-0.063494912	0.96
580232.7	6740163.4	2	-0.666177437		-0.071455478	3	-0.063494912	0.932
580482.7	6740163.4	2	-0.120478556		-0.071455478	3	-0.279835296	0.932
580732.7	6740163.4	2	-0.120478556		-0.071455478	3	-0.279835296	0.932
580982.7	6740163.4	2	-0.120478556		-0.062045534	3	-0.279835296	0.932
581232.7	6740163.4	2	-0.120478556		-0.062045534	3	-0.279835296	0.932
581482.7	6740163.4	2	-0.120478556		-0.062045534	3	-0.279835296	0.932
581732.7	6740163.4	2	-0.120478556		-0.078484088	3	-0.279835296	0.96
581982.7	6740163.4	2	-0.120478556		-0.078484088	3	-0.279835296	0.96
582232.7	6740163.4	2	0.105557355		-0.078484088	3	-0.279835296	0.96
582482.7	6740163.4	2	0.105557355		-0.08568297	3	-0.279835296	0.944
582732.7	6740163.4	2	0.105557355		-0.08568297	3	-0.279835296	0.944
576232.7	6740413.4	2	-0.120478556		-0.094461761	3	0.242456518	0.772
576482.7	6740413.4	2	-0.120478556		-0.094461761	3	0.242456518	0.772
576732.7	6740413.4	2	-0.120478556		-0.094461761	3	0.242456518	0.772
576982.7	6740413.4	2	0.105557355		-0.089417426	3	0.365752834	0.94
577232.7	6740413.4	2	0.105557355		-0.089417426	3	0.365752834	0.94
578732.7	6740413.4	2	-0.666177437		-0.085682971	3	0.365752834	0.94
578982.7	6740413.4	2	-0.666177437		-0.085682971	3	0.365752834	0.94
579232.7	6740413.4	2	-0.666177437		-0.08568297	3	0.365752834	0.96
579482.7	6740413.4	2	-0.666177437		-0.08568297	3	-0.063494912	0.96
579732.7	6740413.4	2	-0.666177437		-0.08568297	3	-0.063494912	0.96
579982.7	6740413.4	2	-0.666177437		-0.08568297	3	-0.063494912	0.96
580232.7	6740413.4	2	-0.666177437		-0.071455478	3	-0.063494912	0.932
580482.7	6740413.4	2	-0.120478556		-0.071455478	3	-0.279835296	0.932
580732.7	6740413.4	2	-0.120478556		-0.071455478	3	-0.279835296	0.932
580982.7	6740413.4	2	-0.666177437		-0.062045534	3	-0.279835296	0.932
581232.7	6740413.4	2	-0.666177437		-0.062045534	3	-0.279835296	0.932
581482.7	6740413.4	2	-0.666177437		-0.062045534	3	-0.279835296	0.932
581732.7	6740413.4	2	-0.666177437		-0.078484088	3	-0.279835296	0.96
581982.7	6740413.4	2	-0.666177437		-0.078484088	3	-0.279835296	0.96
582232.7	6740413.4	2	-0.120478556		-0.078484088	3	-0.279835296	0.96
582482.7	6740413.4	2	-0.120478556		-0.08568297	3	-0.279835296	0.944
582732.7	6740413.4	2	-0.120478556		-0.08568297	3	-0.279835296	0.944
579232.7	6740663.4	2	-0.666177437		-0.08568297	3	0.675137287	0.96
579482.7	6740663.4	2	-0.120478556		-0.08568297	3	0.365752834	0.96
579732.7	6740663.4	2	-0.120478556		-0.08568297	3	0.365752834	0.96
579982.7	6740663.4	2	-0.120478556		-0.08568297	3	0.365752834	0.96
580232.7	6740663.4	2	-0.120478556		-0.071455478	3	0.365752834	0.932
580482.7	6740663.4	2	-0.666177437		-0.071455478	3	0.242456518	0.932
580732.7	6740663.4	2	-0.666177437		-0.071455478	3	0.242456518	0.932
580982.7	6740663.4	2	-0.666177437		-0.062045534	3	0.242456518	0.932
581232.7	6740663.4	2	-0.666177437		-0.062045534	3	0.242456518	0.932
581482.7	6740663.4	2	-0.666177437		-0.062045534	3	0.242456518	0.932
581732.7	6740663.4	2	-0.666177437		-0.078484088	3	0.242456518	0.96
581982.7	6740663.4	2	-0.666177437		-0.078484088	3	0.242456518	0.96
582232.7	6740663.4	2	-0.120478556		-0.078484088	3	-0.063494912	0.96
582482.7	6740663.4	2	-0.120478556		-0.08568297	3	-0.063494912	0.944
582732.7	6740663.4	2	-0.120478556		-0.08568297	3	-0.063494912	0.944
579482.7	6740913.4	2	-0.120478556		-0.08568297	3	0.365752834	0.96
579732.7	6740913.4	2	-0.120478556		-0.08568297	3	0.365752834	0.96
579982.7	6740913.4	2	-0.120478556		-0.08568297	3	0.365752834	0.96
580232.7	6740913.4	2	-0.120478556		-0.071455478	3	0.365752834	0.932
580482.7	6740913.4	2	-0.666177437		-0.071455478	3	0.242456518	0.932
580732.7	6740913.4	2	-0.666177437		-0.071455478	3	0.242456518	0.932
580982.7	6740913.4	2	-0.666177437		-0.062045534	3	0.242456518	0.932
581232.7	6740913.4	2	-0.666177437		-0.062045534	3	0.242456518	0.932
581482.7	6740913.4	2	-0.666177437		-0.062045534	3	0.242456518	0.932
581732.7	6740913.4	2	-0.666177437		-0.078484088	3	0.242456518	0.96
581982.7	6740913.4	2	-0.666177437		-0.078484088	3	0.242456518	0.96
582232.7	6740913.4	2	-0.120478556		-0.078484088	3	-0.063494912	0.96
582482.7	6740913.4	2	-0.120478556		-0.08568297	3	-0.063494912	0.944
579732.7	6741163.4	2	-0.120478556		-0.08568297	3	0.365752834	0.936
579982.7	6741163.4	2	-0.120478556		-0.08568297	3	0.365752834	0.936
580232.7	6741163.4	2	-0.120478556		-0.06904916	3	0.365752834	0.92
580482.7	6741163.4	2	-0.666177437		-0.06904916	3	0.242456518	0.92
580732.7	6741163.4	2	-0.666177437		-0.06904916	3	0.242456518	0.92
580982.7	6741163.4	2	-0.666177437		-0.082568251	3	0.242456518	0.932
581232.7	6741163.4	2	-0.666177437		-0.082568251	3	0.242456518	0.932
581482.7	6741163.4	2	-0.666177437		-0.082568251	3	0.242456518	0.932
581732.7	6741163.4	2	-0.666177437		-0.08568297	3	0.242456518	0.948
581982.7	6741163.4	2	-0.666177437		-0.08568297	3	0.242456518	0.948
582232.7	6741163.4	2	-0.120478556		-0.08568297	3	-0.063494912	0.948
579982.7	6741413.4	2	-0.120478556		-0.08568297	3	0.365752834	0.936
580232.7	6741413.4	2	-0.120478556		-0.06904916	3	0.365752834	0.92
580482.7	6741413.4	2	-0.120478556		-0.06904916	3	0.242456518	0.92
580732.7	6741413.4	2	-0.120478556		-0.06904916	3	0.242456518	0.92
580982.7	6741413.4	2	-0.120478556		-0.082568251	3	0.242456518	0.932
581232.7	6741413.4	2	-0.666177437		-0.082568251	3	0.242456518	0.932
581482.7	6741413.4	2	-0.666177437		-0.082568251	3	0.242456518	0.932
581732.7	6741413.4	2	-0.666177437		-0.08568297	3	0.242456518	0.948
581982.7	6741413.4	2	-0.666177437		-0.08568297	3	0.242456518	0.948
580232.7	6741663.4	2	-0.120478556		-0.06904916	3	0.675137287	0.92
580482.7	6741663.4	2	-0.120478556		-0.06904916	3	0.365752834	0.92
580732.7	6741663.4	2	-0.120478556		-0.06904916	3	0.365752834	0.92
580982.7	6741663.4	2	-0.120478556		-0.082568251	3	0.365752834	0.932
581232.7	6741663.4	2	-0.666177437		-0.082568251	3	-0.063494912	0.932
581482.7	6741663.4	2	-0.666177437		-0.082568251	3	-0.063494912	0.932
581732.7	6741663.4	2	-0.666177437		-0.08568297	3	-0.063494912	0.948
577982.7	6736413.4	2	-0.120478556		-0.094160505	9	-0.279835296	0.952
573982.7	6737413.4	2	0.105557355		-0.095092467	9	-0.802127111	0.884
574232.7	6737413.4	2	-0.120478556		-0.095092467	9	-0.802127111	0.884
574232.7	6737663.4	2	-0.120478556		-0.095092467	9	-0.802127111	0.884
574232.7	6737913.4	2	0.425220325		-0.095092467	9	-0.802127111	0.884
574482.7	6737913.4	2	0.425220325		-0.094854178	9	-0.802127111	0.816
574732.7	6737913.4	2	0.425220325		-0.094854178	9	-0.802127111	0.816
573982.7	6738163.4	2	-0.120478556		-0.095092467	9	-0.279835296	0.884
574232.7	6738163.4	2	0.425220325		-0.095092467	9	-0.802127111	0.884
574482.7	6738163.4	2	0.425220325		-0.094854178	9	-0.802127111	0.816
574232.7	6738413.4	2	0.425220325		-0.095092467	9	-0.802127111	0.708
574232.7	6738663.4	2	0.425220325		-0.095092467	9	-0.802127111	0.708
574482.7	6738663.4	2	0.425220325		-0.095321977	9	-0.802127111	0.692
578732.7	6739163.4	2	-0.120478556		-0.08003322	9	-0.063494912	0.944
574732.7	6737663.4	2	-0.120478556		-0.094854178	12	-0.802127111	0.816
574982.7	6737663.4	2	-0.120478556		-0.094854178	12	-0.802127111	0.816
575232.7	6737663.4	2	-0.120478556		-0.093353362	12	-0.802127111	0.824
577232.7	6737663.4	2	-0.666177437		-0.095316066	12	-0.802127111	0.836
572732.7	6737913.4	2	-0.666177437		-0.093137133	12	-0.279835296	0.884
574982.7	6737913.4	2	0.425220325		-0.094854178	12	-0.802127111	0.816
575232.7	6737913.4	2	0.425220325		-0.093353362	12	-0.802127111	0.824
575482.7	6737913.4	2	0.425220325		-0.093353362	12	-0.802127111	0.824
576732.7	6737913.4	2	0.105557355		-0.094658344	12	-0.802127111	0.896
576982.7	6737913.4	2	-0.120478556		-0.095316066	12	-0.802127111	0.836
574982.7	6738163.4	2	0.425220325		-0.094854178	12	-0.802127111	0.816
576482.7	6738163.4	2	0.105557355		-0.094658344	12	-0.802127111	0.896
572982.7	6738413.4	2	-0.666177437		-0.095092467	12	-0.063494912	0.708
573732.7	6738413.4	2	-0.120478556		-0.095092467	12	-0.279835296	0.708
574982.7	6738413.4	2	0.425220325		-0.095321977	12	-0.802127111	0.692
573232.7	6738663.4	2	-0.666177437		-0.095092467	12	-0.063494912	0.708
573982.7	6738663.4	2	-0.120478556		-0.095092467	12	-0.279835296	0.708
574732.7	6738663.4	2	0.425220325		-0.095321977	12	-0.802127111	0.692
574982.7	6738663.4	2	0.425220325		-0.095321977	12	-0.802127111	0.692
575232.7	6738663.4	2	0.425220325		-0.091930113	12	-0.279835296	0.764
573232.7	6738913.4	2	-0.120478556		-0.095092467	12	-0.063494912	0.708
573482.7	6738913.4	2	0.105557355		-0.095092467	12	-0.279835296	0.708
573982.7	6738913.4	2	0.105557355		-0.095092467	12	-0.279835296	0.708
574232.7	6738913.4	2	0.105557355		-0.095092467	12	-0.802127111	0.708
574732.7	6738913.4	2	0.105557355		-0.095321977	12	-0.802127111	0.692
574982.7	6738913.4	2	0.105557355		-0.095321977	12	-0.802127111	0.692
575232.7	6738913.4	2	-0.120478556		-0.091930113	12	-0.279835296	0.764
573482.7	6739163.4	2	0.105557355		-0.095092467	12	-0.063494912	0.708
573732.7	6739163.4	2	0.105557355		-0.095139084	12	-0.063494912	0.708
573982.7	6739163.4	2	0.105557355		-0.095139084	12	-0.063494912	0.708
574232.7	6739163.4	2	0.105557355		-0.095139084	12	-0.279835296	0.708
574732.7	6739163.4	2	0.105557355		-0.095409682	12	-0.279835296	0.692
574982.7	6739163.4	2	0.105557355		-0.095409682	12	-0.279835296	0.692
573482.7	6739413.4	2	0.105557355		-0.095092467	12	-0.063494912	0.708
573732.7	6739413.4	2	0.105557355		-0.095139084	12	-0.063494912	0.708
573982.7	6739413.4	2	0.105557355		-0.095139084	12	-0.063494912	0.708
574232.7	6739413.4	2	0.105557355		-0.095139084	12	-0.279835296	0.708
574482.7	6739413.4	2	0.105557355		-0.095409682	12	-0.279835296	0.692
573732.7	6739663.4	2	0.425220325		-0.095139084	12	-0.063494912	0.708
573982.7	6739663.4	2	0.425220325		-0.095139084	12	-0.063494912	0.708
574232.7	6739663.4	2	-0.120478556		-0.095139084	12	-0.279835296	0.708
575232.7	6739663.4	2	-0.666177437		-0.095461945	12	-0.063494912	0.764
575482.7	6739663.4	2	-0.666177437		-0.095461945	12	-0.063494912	0.764
574232.7	6739913.4	2	-0.120478556		-0.095139084	12	0.242456518	0.708
574482.7	6739913.4	2	-0.120478556		-0.095409682	12	0.242456518	0.692
574732.7	6739913.4	2	-0.120478556		-0.095409682	12	0.242456518	0.692
574982.7	6739913.4	2	-0.120478556		-0.095409682	12	0.242456518	0.692
575232.7	6739913.4	2	-0.666177437		-0.095461945	12	0.365752834	0.764
575482.7	6739913.4	2	-0.666177437		-0.095461945	12	0.365752834	0.764
575732.7	6739913.4	2	-0.666177437		-0.095461945	12	0.365752834	0.764
575982.7	6739913.4	2	-0.120478556		-0.094337059	12	0.242456518	0.896
575232.7	6740163.4	2	-0.666177437		-0.095461945	12	0.365752834	0.672
575482.7	6740163.4	2	-0.666177437		-0.095461945	12	0.365752834	0.672
575732.7	6740163.4	2	-0.666177437		-0.095461945	12	0.365752834	0.672
575982.7	6740163.4	2	-0.120478556		-0.094461761	12	0.242456518	0.772
576232.7	6740163.4	2	-0.120478556		-0.094461761	12	0.242456518	0.772
575732.7	6740413.4	2	-0.666177437		-0.095461945	12	0.365752834	0.672
575982.7	6740413.4	2	-0.120478556		-0.094461761	12	0.242456518	0.772
574482.7	6737413.4	2	-0.120478556		-0.094854178	15	-0.802127111	0.816
574982.7	6737413.4	2	-0.120478556		-0.094854178	15	-0.802127111	0.816
575732.7	6737913.4	2	0.425220325		-0.093353362	15	-0.802127111	0.824
574732.7	6738163.4	2	0.425220325		-0.094854178	15	-0.802127111	0.816
576732.7	6738163.4	2	0.105557355		-0.094658344	15	-0.802127111	0.896
579732.7	6738163.4	2	-0.120478556		-0.079205945	15	-0.802127111	0.904
575232.7	6738413.4	2	0.425220325		-0.091930113	15	-0.279835296	0.764
576732.7	6738413.4	2	0.105557355		-0.085791946	15	-0.802127111	0.896
576982.7	6738413.4	2	-0.120478556		-0.080253823	15	-0.279835296	0.948
577232.7	6738413.4	2	-0.120478556		-0.080253823	15	-0.279835296	0.948
574482.7	6739163.4	2	0.105557355		-0.095409682	15	-0.279835296	0.692
575482.7	6739163.4	2	-0.120478556		-0.095461945	15	-0.063494912	0.764
576232.7	6739663.4	2	-0.120478556		-0.094337059	15	-0.279835296	0.896
578482.7	6734913.4	2	-0.666177437		-0.090384404	21	0.365752834	0.952
579732.7	6738413.4	2	-0.120478556		-0.081769898	21	-0.802127111	0.944
579732.7	6738663.4	2	-0.120478556		-0.081769898	21	-0.802127111	0.944
574732.7	6739413.4	2	0.105557355		-0.095409682	21	-0.279835296	0.692
421366.2	6743401.7	3	0.877292147		0.595620862	3	-0.802127111	0.772
421866.2	6743401.7	3	0.425220325		0.961907136	3	-0.802127111	0.776
422116.2	6743401.7	3	0.425220325		0.961907136	3	-0.802127111	0.776
422866.2	6743401.7	3	-0.120478556		0.23685087	3	-0.802127111	0.804
423116.2	6743401.7	3	-0.120478556		0.23685087	3	-0.802127111	0.804
423366.2	6743401.7	3	-0.120478556		0.001433814	3	-0.802127111	0.804
423616.2	6743401.7	3	-0.666177437		0.001433814	3	-0.802127111	0.804
424116.2	6743401.7	3	-0.666177437		-0.031913851	3	-0.802127111	0.82
424366.2	6743401.7	3	-0.666177437		-0.031913851	3	-0.802127111	0.82
424616.2	6743401.7	3	-0.666177437		-0.031913851	3	-0.802127111	0.82
421116.2	6743651.7	3	0.877292147		0.595620862	3	-0.802127111	0.772
422116.2	6743651.7	3	0.425220325		0.961907136	3	-0.802127111	0.776
422616.2	6743651.7	3	-0.120478556		0.23685087	3	-0.802127111	0.804
422866.2	6743651.7	3	-0.120478556		0.23685087	3	-0.802127111	0.804
423366.2	6743651.7	3	-0.120478556		0.001433814	3	-0.802127111	0.804
423616.2	6743651.7	3	-0.666177437		0.001433814	3	-0.802127111	0.804
423866.2	6743651.7	3	-0.666177437		0.001433814	3	-0.802127111	0.804
424116.2	6743651.7	3	-0.666177437		-0.031913851	3	-0.802127111	0.82
424616.2	6743651.7	3	-0.666177437		-0.031913851	3	-0.802127111	0.82
425116.2	6743651.7	3	-0.666177437		0.34211957	3	-0.802127111	0.8
421116.2	6743901.7	3	1.059473905		0.046429006	3	-0.802127111	0.828
421366.2	6743901.7	3	1.059473905		0.046429006	3	-0.802127111	0.828
422616.2	6743901.7	3	-0.120478556		0.016270018	3	-0.802127111	0.796
422866.2	6743901.7	3	-0.120478556		0.016270018	3	-0.802127111	0.796
423366.2	6743901.7	3	-0.120478556		0.001433808	3	-0.802127111	0.84
423616.2	6743901.7	3	-0.666177437		0.001433808	3	-0.802127111	0.84
423866.2	6743901.7	3	-0.666177437		0.001433808	3	-0.802127111	0.84
424116.2	6743901.7	3	-0.666177437		-0.042796512	3	-0.802127111	0.796
424366.2	6743901.7	3	-0.666177437		-0.042796512	3	-0.802127111	0.796
424616.2	6743901.7	3	-0.666177437		-0.042796512	3	-0.802127111	0.796
424866.2	6743901.7	3	-0.666177437		0.779314917	3	-0.802127111	0.664
420616.2	6744151.7	3	0.970919206		0.046428993	3	-0.279835296	0.884
421116.2	6744151.7	3	1.059473905		0.046429006	3	-0.802127111	0.828
421366.2	6744151.7	3	1.059473905		0.046429006	3	-0.802127111	0.828
421866.2	6744151.7	3	0.554042299		0.03500359	3	-0.802127111	0.78
422116.2	6744151.7	3	0.554042299		0.03500359	3	-0.802127111	0.78
422866.2	6744151.7	3	0.105557355		0.016270018	3	-0.802127111	0.796
423616.2	6744151.7	3	-0.120478556		0.001433808	3	-0.802127111	0.84
423866.2	6744151.7	3	-0.120478556		0.001433808	3	-0.802127111	0.84
424116.2	6744151.7	3	-0.120478556		-0.042796512	3	-0.802127111	0.796
424366.2	6744151.7	3	-0.666177437		-0.042796512	3	-0.802127111	0.796
424616.2	6744151.7	3	-0.666177437		-0.042796512	3	-0.802127111	0.796
424866.2	6744151.7	3	-0.666177437		0.779314917	3	-0.802127111	0.664
421116.2	6744401.7	3	1.059473905		0.046429006	3	-0.802127111	0.828
422616.2	6744401.7	3	0.105557355		0.016270018	3	-0.802127111	0.796
423366.2	6744401.7	3	0.105557355		0.001433808	3	-0.802127111	0.84
423616.2	6744401.7	3	-0.120478556		0.001433808	3	-0.802127111	0.84
423866.2	6744401.7	3	-0.120478556		0.001433808	3	-0.802127111	0.84
424116.2	6744401.7	3	-0.120478556		-0.042796512	3	-0.802127111	0.796
424366.2	6744401.7	3	-0.666177437		-0.042796512	3	-0.802127111	0.796
424866.2	6744401.7	3	-0.666177437		0.779314917	3	-0.802127111	0.664
419866.2	6744651.7	3	0.425220325		0.044118131	3	-0.279835296	0.892
420116.2	6744651.7	3	0.970919206		0.046428981	3	-0.279835296	0.88
420616.2	6744651.7	3	0.970919206		0.046428981	3	-0.279835296	0.88
421116.2	6744651.7	3	1.059473905		0.046428993	3	-0.802127111	0.84
422616.2	6744651.7	3	0.105557355		0.016270018	3	-0.802127111	0.796
423116.2	6744651.7	3	0.105557355		0.016270018	3	-0.802127111	0.796
423366.2	6744651.7	3	0.105557355		0.001433808	3	-0.802127111	0.84
424116.2	6744651.7	3	-0.120478556		-0.042796512	3	-0.802127111	0.796
424616.2	6744651.7	3	-0.666177437		-0.042796512	3	-0.802127111	0.796
424866.2	6744651.7	3	-0.666177437		0.779314917	3	-0.802127111	0.664
425366.2	6744651.7	3	-0.666177437		0.779314917	3	-0.802127111	0.664
419866.2	6744901.7	3	0.554042299		0.044118131	3	-0.279835296	0.892
420116.2	6744901.7	3	1.059473905		0.046428981	3	-0.279835296	0.88
420366.2	6744901.7	3	1.059473905		0.046428981	3	-0.279835296	0.88
420616.2	6744901.7	3	1.059473905		0.046428981	3	-0.279835296	0.88
420866.2	6744901.7	3	1.301367857		0.046428993	3	-0.279835296	0.84
421116.2	6744901.7	3	1.301367857		0.046428993	3	-0.802127111	0.84
422116.2	6744901.7	3	0.877292147		0.046428993	3	-0.802127111	0.852
422366.2	6744901.7	3	0.877292147		0.046428993	3	-0.802127111	0.852
422616.2	6744901.7	3	0.554042299		0.046072704	3	-0.802127111	0.852
422866.2	6744901.7	3	0.554042299		0.046072704	3	-0.802127111	0.852
423116.2	6744901.7	3	0.554042299		0.046072704	3	-0.802127111	0.852
419866.2	6745151.7	3	0.554042299		0.044118131	3	-0.279835296	0.892
420116.2	6745151.7	3	1.059473905		0.046428981	3	-0.802127111	0.88
420366.2	6745151.7	3	1.059473905		0.046428981	3	-0.802127111	0.88
420616.2	6745151.7	3	1.059473905		0.046428981	3	-0.802127111	0.88
420866.2	6745151.7	3	1.301367857		0.046428993	3	-0.802127111	0.84
421116.2	6745151.7	3	1.301367857		0.046428993	3	-0.802127111	0.84
422116.2	6745151.7	3	0.877292147		0.046428993	3	-0.802127111	0.852
422366.2	6745151.7	3	0.877292147		0.046428993	3	-0.802127111	0.852
422616.2	6745151.7	3	0.554042299		0.046072704	3	-0.802127111	0.852
422866.2	6745151.7	3	0.554042299		0.046072704	3	-0.802127111	0.852
423116.2	6745151.7	3	0.554042299		0.046072704	3	-0.802127111	0.852
423366.2	6745151.7	3	0.554042299		0.007605288	3	-0.802127111	0.86
423866.2	6745151.7	3	0.105557355		0.007605288	3	-0.802127111	0.86
424116.2	6745151.7	3	0.105557355		-0.042619052	3	-0.802127111	0.844
424616.2	6745151.7	3	-0.120478556		-0.042619052	3	-0.802127111	0.844
424866.2	6745151.7	3	-0.120478556		0.663773188	3	-0.802127111	0.716
419616.2	6745401.7	3	0.554042299		0.044118131	3	-0.279835296	0.892
419866.2	6745401.7	3	0.554042299		0.044118131	3	-0.279835296	0.892
420116.2	6745401.7	3	1.059473905		0.046428981	3	-0.802127111	0.88
420366.2	6745401.7	3	1.059473905		0.046428981	3	-0.802127111	0.88
420616.2	6745401.7	3	1.059473905		0.046428981	3	-0.802127111	0.88
421116.2	6745401.7	3	1.301367857		0.046428993	3	-0.802127111	0.84
421366.2	6745401.7	3	1.301367857		0.046428993	3	-0.802127111	0.84
421616.2	6745401.7	3	1.301367857		0.046428993	3	-0.802127111	0.852
422116.2	6745401.7	3	0.877292147		0.046428993	3	-0.802127111	0.852
422366.2	6745401.7	3	0.877292147		0.046428993	3	-0.802127111	0.852
422866.2	6745401.7	3	0.554042299		0.046072704	3	-0.802127111	0.852
423116.2	6745401.7	3	0.554042299		0.046072704	3	-0.802127111	0.852
423616.2	6745401.7	3	0.105557355		0.007605288	3	-0.802127111	0.86
424116.2	6745401.7	3	0.105557355		-0.042619052	3	-0.802127111	0.844
424366.2	6745401.7	3	-0.120478556		-0.042619052	3	-0.802127111	0.844
424616.2	6745401.7	3	-0.120478556		-0.042619052	3	-0.802127111	0.844
424866.2	6745401.7	3	-0.120478556		0.663773188	3	-0.802127111	0.716
425866.2	6745401.7	3	-0.666177437		1.503485502	3	-0.802127111	0.776
419366.2	6745651.7	3	0.877292147		-0.019137938	3	-0.279835296	0.904
420116.2	6745651.7	3	1.301367857		0.017035468	3	-0.802127111	0.872
420366.2	6745651.7	3	1.301367857		0.017035468	3	-0.802127111	0.872
420616.2	6745651.7	3	1.301367857		0.017035468	3	-0.802127111	0.872
420866.2	6745651.7	3	1.649026805		0.025410678	3	-0.802127111	0.908
421116.2	6745651.7	3	1.649026805		0.025410678	3	-0.802127111	0.908
421616.2	6745651.7	3	1.649026805		0.039730399	3	-0.802127111	0.904
421866.2	6745651.7	3	1.301367857		0.039730399	3	-0.802127111	0.904
422116.2	6745651.7	3	1.301367857		0.039730399	3	-0.802127111	0.904
422366.2	6745651.7	3	1.301367857		0.039730399	3	-0.802127111	0.904
422616.2	6745651.7	3	0.877292147		0.025143718	3	-0.802127111	0.924
422866.2	6745651.7	3	0.877292147		0.025143718	3	-0.802127111	0.924
423366.2	6745651.7	3	0.877292147		0.001433814	3	-0.802127111	0.988
423616.2	6745651.7	3	0.425220325		0.001433814	3	-0.802127111	0.988
423866.2	6745651.7	3	0.425220325		0.001433814	3	-0.802127111	0.988
424116.2	6745651.7	3	0.425220325		-0.042441586	3	-0.802127111	0.932
424366.2	6745651.7	3	-0.120478556		-0.042441586	3	-0.802127111	0.932
424616.2	6745651.7	3	-0.120478556		-0.042441586	3	-0.802127111	0.932
424866.2	6745651.7	3	-0.120478556		0.070641327	3	-0.802127111	0.832
419366.2	6745901.7	3	0.877292147		-0.019137938	3	-0.279835296	0.904
419616.2	6745901.7	3	0.877292147		-0.019137938	3	-0.279835296	0.904
419866.2	6745901.7	3	0.877292147		-0.019137938	3	-0.279835296	0.904
420366.2	6745901.7	3	1.301367857		0.017035468	3	-0.802127111	0.872
420616.2	6745901.7	3	1.301367857		0.017035468	3	-0.802127111	0.872
420866.2	6745901.7	3	1.649026805		0.025410678	3	-0.802127111	0.908
421116.2	6745901.7	3	1.649026805		0.025410678	3	-0.802127111	0.908
421366.2	6745901.7	3	1.649026805		0.025410678	3	-0.802127111	0.908
421616.2	6745901.7	3	1.649026805		0.039730399	3	-0.802127111	0.904
421866.2	6745901.7	3	1.301367857		0.039730399	3	-0.802127111	0.904
422116.2	6745901.7	3	1.301367857		0.039730399	3	-0.802127111	0.904
422616.2	6745901.7	3	0.877292147		0.025143718	3	-0.802127111	0.924
422866.2	6745901.7	3	0.877292147		0.025143718	3	-0.802127111	0.924
423116.2	6745901.7	3	0.877292147		0.025143718	3	-0.802127111	0.924
423366.2	6745901.7	3	0.877292147		0.001433814	3	-0.802127111	0.988
423616.2	6745901.7	3	0.425220325		0.001433814	3	-0.279835296	0.988
423866.2	6745901.7	3	0.425220325		0.001433814	3	-0.279835296	0.988
424116.2	6745901.7	3	0.425220325		-0.042441586	3	-0.279835296	0.932
424366.2	6745901.7	3	-0.120478556		-0.042441586	3	-0.279835296	0.932
424616.2	6745901.7	3	-0.120478556		-0.042441586	3	-0.802127111	0.932
424866.2	6745901.7	3	-0.120478556		0.070641327	3	-0.802127111	0.832
425116.2	6745901.7	3	-0.120478556		0.070641327	3	-0.802127111	0.832
425616.2	6745901.7	3	-0.666177437		0.070641327	3	-0.802127111	0.832
419366.2	6746151.7	3	0.877292147		-0.019137938	3	-0.279835296	0.904
419616.2	6746151.7	3	0.877292147		-0.019137938	3	-0.279835296	0.904
419866.2	6746151.7	3	0.877292147		-0.019137938	3	-0.279835296	0.904
420366.2	6746151.7	3	1.301367857		0.017035468	3	-0.802127111	0.872
420616.2	6746151.7	3	1.301367857		0.017035468	3	-0.802127111	0.872
420866.2	6746151.7	3	1.649026805		0.025410678	3	-0.802127111	0.908
421116.2	6746151.7	3	1.649026805		0.025410678	3	-0.802127111	0.908
421366.2	6746151.7	3	1.649026805		0.025410678	3	-0.802127111	0.908
421616.2	6746151.7	3	1.649026805		0.039730399	3	-0.802127111	0.904
422116.2	6746151.7	3	1.301367857		0.039730399	3	-0.802127111	0.904
422366.2	6746151.7	3	1.301367857		0.039730399	3	-0.802127111	0.904
423116.2	6746151.7	3	0.877292147		0.025143718	3	-0.802127111	0.924
423366.2	6746151.7	3	0.877292147		0.001433814	3	-0.802127111	0.988
423616.2	6746151.7	3	0.425220325		0.001433814	3	-0.279835296	0.988
423866.2	6746151.7	3	0.425220325		0.001433814	3	-0.279835296	0.988
424116.2	6746151.7	3	0.425220325		-0.042441586	3	-0.279835296	0.932
424366.2	6746151.7	3	-0.120478556		-0.042441586	3	-0.802127111	0.932
424616.2	6746151.7	3	-0.120478556		-0.042441586	3	-0.802127111	0.932
424866.2	6746151.7	3	-0.120478556		0.070641327	3	-0.802127111	0.832
425116.2	6746151.7	3	-0.120478556		0.070641327	3	-0.802127111	0.832
425366.2	6746151.7	3	-0.666177437		0.070641327	3	-0.802127111	0.832
425616.2	6746151.7	3	-0.666177437		0.070641327	3	-0.802127111	0.832
419366.2	6746401.7	3	0.877292147		-0.019137938	3	-0.279835296	0.904
419866.2	6746401.7	3	0.877292147		-0.019137938	3	-0.279835296	0.904
420116.2	6746401.7	3	1.301367857		0.017035468	3	-0.802127111	0.872
420616.2	6746401.7	3	1.301367857		0.017035468	3	-0.802127111	0.872
420866.2	6746401.7	3	1.649026805		0.025410678	3	-0.802127111	0.908
421116.2	6746401.7	3	1.649026805		0.025410678	3	-0.802127111	0.908
421366.2	6746401.7	3	1.649026805		0.025410678	3	-0.802127111	0.908
421616.2	6746401.7	3	1.649026805		0.039730399	3	-0.802127111	0.904
421866.2	6746401.7	3	1.301367857		0.039730399	3	-0.802127111	0.904
422116.2	6746401.7	3	1.301367857		0.039730399	3	-0.802127111	0.904
422366.2	6746401.7	3	1.301367857		0.039730399	3	-0.802127111	0.904
422616.2	6746401.7	3	0.877292147		0.025143718	3	-0.802127111	0.924
422866.2	6746401.7	3	0.877292147		0.025143718	3	-0.802127111	0.924
423116.2	6746401.7	3	0.877292147		0.025143718	3	-0.802127111	0.924
423366.2	6746401.7	3	0.877292147		0.001433814	3	-0.802127111	0.988
423616.2	6746401.7	3	0.425220325		0.001433814	3	-0.279835296	0.988
423866.2	6746401.7	3	0.425220325		0.001433814	3	-0.279835296	0.988
424116.2	6746401.7	3	0.425220325		-0.042441586	3	-0.279835296	0.932
424366.2	6746401.7	3	-0.120478556		-0.042441586	3	-0.802127111	0.932
424616.2	6746401.7	3	-0.120478556		-0.042441586	3	-0.802127111	0.932
424866.2	6746401.7	3	-0.120478556		0.070641327	3	-0.802127111	0.832
425116.2	6746401.7	3	-0.120478556		0.070641327	3	-0.802127111	0.832
425366.2	6746401.7	3	-0.666177437		0.070641327	3	-0.802127111	0.832
425616.2	6746401.7	3	-0.666177437		0.070641327	3	-0.802127111	0.832
419366.2	6746651.7	3	1.301367857		-0.022279249	3	-0.279835296	0.836
419616.2	6746651.7	3	1.301367857		-0.022279249	3	-0.279835296	0.836
419866.2	6746651.7	3	1.301367857		-0.022279249	3	-0.279835296	0.836
420116.2	6746651.7	3	1.583796604		-0.022279243	3	-0.802127111	0.852
420366.2	6746651.7	3	1.583796604		-0.022279243	3	-0.802127111	0.852
420616.2	6746651.7	3	1.583796604		-0.022279243	3	-0.802127111	0.852
420866.2	6746651.7	3	1.774262034		-0.012096374	3	-0.802127111	0.896
421116.2	6746651.7	3	1.774262034		-0.012096374	3	-0.802127111	0.896
421366.2	6746651.7	3	1.774262034		-0.012096374	3	-0.802127111	0.896
421616.2	6746651.7	3	1.774262034		0.004109813	3	-0.802127111	0.928
421866.2	6746651.7	3	1.583796604		0.004109813	3	-0.802127111	0.928
422116.2	6746651.7	3	1.583796604		0.004109813	3	-0.802127111	0.928
422866.2	6746651.7	3	1.059473905		0.002515956	3	-0.802127111	0.952
423116.2	6746651.7	3	1.059473905		0.002515956	3	-0.802127111	0.952
423366.2	6746651.7	3	1.059473905		0.00143382	3	-0.802127111	0.968
423866.2	6746651.7	3	0.554042299		0.00143382	3	-0.279835296	0.968
424116.2	6746651.7	3	0.554042299		-0.042264127	3	-0.279835296	0.916
424366.2	6746651.7	3	0.105557355		-0.042264127	3	-0.802127111	0.916
424616.2	6746651.7	3	0.105557355		-0.042264127	3	-0.802127111	0.916
424866.2	6746651.7	3	0.105557355		-0.004434491	3	-0.802127111	0.892
425116.2	6746651.7	3	0.105557355		-0.004434491	3	-0.802127111	0.892
425366.2	6746651.7	3	-0.120478556		-0.004434491	3	-0.802127111	0.892
425616.2	6746651.7	3	-0.120478556		-0.004434491	3	-0.802127111	0.892
425866.2	6746651.7	3	-0.120478556		0.016276196	3	-0.802127111	0.876
419366.2	6746901.7	3	1.301367857		-0.022279249	3	-0.279835296	0.836
419616.2	6746901.7	3	1.301367857		-0.022279249	3	-0.279835296	0.836
419866.2	6746901.7	3	1.301367857		-0.022279249	3	-0.279835296	0.836
420116.2	6746901.7	3	1.583796604		-0.022279243	3	-0.802127111	0.852
420366.2	6746901.7	3	1.583796604		-0.022279243	3	-0.802127111	0.852
420616.2	6746901.7	3	1.583796604		-0.022279243	3	-0.802127111	0.852
420866.2	6746901.7	3	1.774262034		-0.012096374	3	-0.802127111	0.896
421116.2	6746901.7	3	1.774262034		-0.012096374	3	-0.802127111	0.896
421366.2	6746901.7	3	1.774262034		-0.012096374	3	-0.802127111	0.896
421866.2	6746901.7	3	1.583796604		0.004109813	3	-0.802127111	0.928
422116.2	6746901.7	3	1.583796604		0.004109813	3	-0.802127111	0.928
422366.2	6746901.7	3	1.583796604		0.004109813	3	-0.802127111	0.928
422616.2	6746901.7	3	1.059473905		0.002515956	3	-0.802127111	0.952
422866.2	6746901.7	3	1.059473905		0.002515956	3	-0.802127111	0.952
423366.2	6746901.7	3	1.059473905		0.00143382	3	-0.802127111	0.968
423616.2	6746901.7	3	0.554042299		0.00143382	3	-0.279835296	0.968
423866.2	6746901.7	3	0.554042299		0.00143382	3	-0.279835296	0.968
424116.2	6746901.7	3	0.554042299		-0.042264127	3	-0.279835296	0.916
424366.2	6746901.7	3	0.105557355		-0.042264127	3	-0.802127111	0.916
424616.2	6746901.7	3	0.105557355		-0.042264127	3	-0.802127111	0.916
425116.2	6746901.7	3	0.105557355		-0.004434491	3	-0.802127111	0.892
425366.2	6746901.7	3	-0.120478556		-0.004434491	3	-0.802127111	0.892
425616.2	6746901.7	3	-0.120478556		-0.004434491	3	-0.802127111	0.892
425866.2	6746901.7	3	-0.120478556		0.016276196	3	-0.802127111	0.876
426116.2	6746901.7	3	-0.666177437		0.016276196	3	-0.802127111	0.876
426366.2	6746901.7	3	-0.666177437		0.016276196	3	-0.802127111	0.876
419616.2	6747151.7	3	1.301367857		-0.022279249	3	-0.279835296	0.836
419866.2	6747151.7	3	1.301367857		-0.022279249	3	-0.279835296	0.836
420116.2	6747151.7	3	1.583796604		-0.022279243	3	-0.802127111	0.852
420366.2	6747151.7	3	1.583796604		-0.022279243	3	-0.802127111	0.852
420616.2	6747151.7	3	1.583796604		-0.022279243	3	-0.802127111	0.852
420866.2	6747151.7	3	1.774262034		-0.012096374	3	-0.802127111	0.896
421116.2	6747151.7	3	1.774262034		-0.012096374	3	-0.802127111	0.896
421366.2	6747151.7	3	1.774262034		-0.012096374	3	-0.802127111	0.896
421866.2	6747151.7	3	1.583796604		0.004109813	3	-0.802127111	0.928
422116.2	6747151.7	3	1.583796604		0.004109813	3	-0.802127111	0.928
422366.2	6747151.7	3	1.583796604		0.004109813	3	-0.802127111	0.928
422616.2	6747151.7	3	1.059473905		0.002515956	3	-0.802127111	0.952
423116.2	6747151.7	3	1.059473905		0.002515956	3	-0.802127111	0.952
423366.2	6747151.7	3	1.059473905		0.00143382	3	-0.802127111	0.968
423616.2	6747151.7	3	0.554042299		0.00143382	3	-0.279835296	0.968
423866.2	6747151.7	3	0.554042299		0.00143382	3	-0.279835296	0.968
424116.2	6747151.7	3	0.554042299		-0.042264127	3	-0.279835296	0.916
424366.2	6747151.7	3	0.105557355		-0.042264127	3	-0.802127111	0.916
424616.2	6747151.7	3	0.105557355		-0.042264127	3	-0.802127111	0.916
425116.2	6747151.7	3	0.105557355		-0.004434491	3	-0.802127111	0.892
425366.2	6747151.7	3	-0.120478556		-0.004434491	3	-0.802127111	0.892
425866.2	6747151.7	3	-0.120478556		0.016276196	3	-0.802127111	0.876
426116.2	6747151.7	3	-0.666177437		0.016276196	3	-0.802127111	0.876
426366.2	6747151.7	3	-0.666177437		0.016276196	3	-0.802127111	0.876
419866.2	6747401.7	3	0.970919206		-0.022279249	3	-0.279835296	0.836
420366.2	6747401.7	3	1.059473905		-0.022279243	3	-0.802127111	0.852
420616.2	6747401.7	3	1.059473905		-0.022279243	3	-0.802127111	0.852
421116.2	6747401.7	3	1.301367857		-0.012096374	3	-0.802127111	0.896
421366.2	6747401.7	3	1.301367857		-0.012096374	3	-0.802127111	0.896
421616.2	6747401.7	3	1.301367857		0.004109813	3	-0.802127111	0.928
421866.2	6747401.7	3	1.583796604		0.004109813	3	-0.802127111	0.928
422116.2	6747401.7	3	1.583796604		0.004109813	3	-0.802127111	0.928
422366.2	6747401.7	3	1.583796604		0.004109813	3	-0.802127111	0.928
422616.2	6747401.7	3	1.301367857		0.002515956	3	-0.802127111	0.952
422866.2	6747401.7	3	1.301367857		0.002515956	3	-0.802127111	0.952
423116.2	6747401.7	3	1.301367857		0.002515956	3	-0.802127111	0.952
423366.2	6747401.7	3	1.301367857		0.00143382	3	-0.802127111	0.968
423616.2	6747401.7	3	0.877292147		0.00143382	3	-0.279835296	0.968
423866.2	6747401.7	3	0.877292147		0.00143382	3	-0.279835296	0.968
424116.2	6747401.7	3	0.877292147		-0.042264127	3	-0.279835296	0.916
424366.2	6747401.7	3	0.554042299		-0.042264127	3	-0.802127111	0.916
424616.2	6747401.7	3	0.554042299		-0.042264127	3	-0.802127111	0.916
424866.2	6747401.7	3	0.554042299		-0.004434491	3	-0.802127111	0.892
425116.2	6747401.7	3	0.554042299		-0.004434491	3	-0.802127111	0.892
425366.2	6747401.7	3	0.105557355		-0.004434491	3	-0.802127111	0.892
425616.2	6747401.7	3	0.105557355		0.016276196	3	-0.802127111	0.876
425866.2	6747401.7	3	0.105557355		0.016276196	3	-0.802127111	0.876
426116.2	6747401.7	3	-0.120478556		0.016276196	3	-0.802127111	0.876
426366.2	6747401.7	3	-0.120478556		0.016276196	3	-0.802127111	0.876
419366.2	6747651.7	3	0.970919206		-0.018495135	3	-0.063494912	0.816
419616.2	6747651.7	3	0.970919206		-0.018495135	3	-0.063494912	0.816
419866.2	6747651.7	3	0.970919206		-0.018495135	3	-0.063494912	0.816
420616.2	6747651.7	3	1.059473905		-0.019163302	3	-0.279835296	0.888
420866.2	6747651.7	3	1.301367857		-0.018461659	3	-0.279835296	0.88
421366.2	6747651.7	3	1.301367857		-0.018461659	3	-0.802127111	0.88
421616.2	6747651.7	3	1.301367857		-0.008131464	3	-0.802127111	0.912
421866.2	6747651.7	3	1.583796604		-0.008131464	3	-0.802127111	0.912
422116.2	6747651.7	3	1.583796604		-0.008131464	3	-0.802127111	0.912
422366.2	6747651.7	3	1.583796604		-0.008131464	3	-0.802127111	0.912
422616.2	6747651.7	3	1.301367857		0.001433814	3	-0.802127111	0.932
422866.2	6747651.7	3	1.301367857		0.001433814	3	-0.802127111	0.932
423116.2	6747651.7	3	1.301367857		0.001433814	3	-0.802127111	0.932
423366.2	6747651.7	3	1.301367857		0.001433808	3	-0.802127111	0.916
423616.2	6747651.7	3	0.877292147		0.001433808	3	-0.802127111	0.916
423866.2	6747651.7	3	0.877292147		0.001433808	3	-0.802127111	0.916
424116.2	6747651.7	3	0.877292147		-0.02621204	3	-0.802127111	0.892
424866.2	6747651.7	3	0.554042299		-0.000892042	3	-0.802127111	0.864
425116.2	6747651.7	3	0.554042299		-0.000892042	3	-0.802127111	0.864
425366.2	6747651.7	3	0.105557355		-0.000892042	3	-0.802127111	0.864
425616.2	6747651.7	3	0.105557355		0.016130126	3	-0.802127111	0.868
425866.2	6747651.7	3	0.105557355		0.016130126	3	-0.802127111	0.868
426116.2	6747651.7	3	-0.120478556		0.016130126	3	-0.802127111	0.868
426366.2	6747651.7	3	-0.120478556		0.016130126	3	-0.802127111	0.868
420116.2	6747901.7	3	1.059473905		-0.019163302	3	-0.279835296	0.888
420366.2	6747901.7	3	1.059473905		-0.019163302	3	-0.279835296	0.888
420616.2	6747901.7	3	1.059473905		-0.019163302	3	-0.279835296	0.888
420866.2	6747901.7	3	1.301367857		-0.018461659	3	-0.279835296	0.88
421116.2	6747901.7	3	1.301367857		-0.018461659	3	-0.802127111	0.88
421366.2	6747901.7	3	1.301367857		-0.018461659	3	-0.802127111	0.88
421866.2	6747901.7	3	1.583796604		-0.008131464	3	-0.802127111	0.912
422116.2	6747901.7	3	1.583796604		-0.008131464	3	-0.802127111	0.912
422366.2	6747901.7	3	1.583796604		-0.008131464	3	-0.802127111	0.912
422616.2	6747901.7	3	1.301367857		0.001433814	3	-0.802127111	0.932
422866.2	6747901.7	3	1.301367857		0.001433814	3	-0.802127111	0.932
423116.2	6747901.7	3	1.301367857		0.001433814	3	-0.802127111	0.932
423366.2	6747901.7	3	1.301367857		0.001433808	3	-0.802127111	0.916
423616.2	6747901.7	3	0.877292147		0.001433808	3	-0.802127111	0.916
423866.2	6747901.7	3	0.877292147		0.001433808	3	-0.802127111	0.916
424116.2	6747901.7	3	0.877292147		-0.02621204	3	-0.802127111	0.892
424866.2	6747901.7	3	0.554042299		-0.000892042	3	-0.802127111	0.864
425116.2	6747901.7	3	0.554042299		-0.000892042	3	-0.802127111	0.864
425616.2	6747901.7	3	0.105557355		0.016130126	3	-0.802127111	0.868
426116.2	6747901.7	3	-0.120478556		0.016130126	3	-0.802127111	0.868
426366.2	6747901.7	3	-0.120478556		0.016130126	3	-0.802127111	0.868
419616.2	6748151.7	3	0.970919206		-0.018495135	3	-0.063494912	0.816
419866.2	6748151.7	3	0.970919206		-0.018495135	3	-0.063494912	0.816
420116.2	6748151.7	3	1.059473905		-0.019163302	3	-0.279835296	0.888
420366.2	6748151.7	3	1.059473905		-0.019163302	3	-0.279835296	0.888
420616.2	6748151.7	3	1.059473905		-0.019163302	3	-0.279835296	0.888
420866.2	6748151.7	3	1.301367857		-0.018461659	3	-0.802127111	0.88
421116.2	6748151.7	3	1.301367857		-0.018461659	3	-0.802127111	0.88
421366.2	6748151.7	3	1.301367857		-0.018461659	3	-0.802127111	0.88
421616.2	6748151.7	3	1.301367857		-0.008131464	3	-0.802127111	0.912
421866.2	6748151.7	3	1.583796604		-0.008131464	3	-0.802127111	0.912
422116.2	6748151.7	3	1.583796604		-0.008131464	3	-0.802127111	0.912
422616.2	6748151.7	3	1.301367857		0.001433814	3	-0.802127111	0.932
422866.2	6748151.7	3	1.301367857		0.001433814	3	-0.802127111	0.932
423116.2	6748151.7	3	1.301367857		0.001433814	3	-0.802127111	0.932
423366.2	6748151.7	3	1.301367857		0.001433808	3	-0.802127111	0.916
423616.2	6748151.7	3	0.877292147		0.001433808	3	-0.802127111	0.916
423866.2	6748151.7	3	0.877292147		0.001433808	3	-0.802127111	0.916
424116.2	6748151.7	3	0.877292147		-0.02621204	3	-0.802127111	0.892
424366.2	6748151.7	3	0.554042299		-0.02621204	3	-0.802127111	0.892
424616.2	6748151.7	3	0.554042299		-0.02621204	3	-0.802127111	0.892
424866.2	6748151.7	3	0.554042299		-0.000892042	3	-0.802127111	0.864
425116.2	6748151.7	3	0.554042299		-0.000892042	3	-0.802127111	0.864
425866.2	6748151.7	3	0.105557355		0.016130126	3	-0.802127111	0.868
426116.2	6748151.7	3	-0.120478556		0.016130126	3	-0.802127111	0.868
419616.2	6748401.7	3	0.425220325		-0.015839572	3	-0.063494912	0.932
419866.2	6748401.7	3	0.425220325		-0.015839572	3	-0.063494912	0.932
420116.2	6748401.7	3	0.554042299		-0.011531927	3	-0.279835296	0.924
420366.2	6748401.7	3	0.554042299		-0.011531927	3	-0.279835296	0.924
420616.2	6748401.7	3	0.554042299		-0.011531927	3	-0.279835296	0.924
421116.2	6748401.7	3	0.877292147		-0.003711352	3	-0.802127111	0.932
421366.2	6748401.7	3	0.877292147		-0.003711352	3	-0.802127111	0.932
421616.2	6748401.7	3	0.877292147		-0.000201523	3	-0.802127111	0.968
421866.2	6748401.7	3	1.059473905		-0.000201523	3	-0.802127111	0.968
422116.2	6748401.7	3	1.059473905		-0.000201523	3	-0.802127111	0.968
422366.2	6748401.7	3	1.059473905		-0.000201523	3	-0.802127111	0.968
422616.2	6748401.7	3	1.301367857		-7.26E-05	3	-0.802127111	0.952
422866.2	6748401.7	3	1.301367857		-7.26E-05	3	-0.802127111	0.952
423366.2	6748401.7	3	1.301367857		0.002688158	3	-0.802127111	0.92
423616.2	6748401.7	3	1.301367857		0.002688158	3	-0.802127111	0.92
423866.2	6748401.7	3	1.301367857		0.002688158	3	-0.802127111	0.92
424116.2	6748401.7	3	1.301367857		-0.010484663	3	-0.802127111	0.892
424366.2	6748401.7	3	0.877292147		-0.010484663	3	-0.802127111	0.892
424616.2	6748401.7	3	0.877292147		-0.010484663	3	-0.802127111	0.892
424866.2	6748401.7	3	0.877292147		0.002518544	3	-0.802127111	0.904
425116.2	6748401.7	3	0.877292147		0.002518544	3	-0.802127111	0.904
425366.2	6748401.7	3	0.425220325		0.002518544	3	-0.802127111	0.904
425866.2	6748401.7	3	0.425220325		0.001788834	3	-0.802127111	0.892
420116.2	6748651.7	3	0.554042299		-0.011531927	3	-0.279835296	0.924
420366.2	6748651.7	3	0.554042299		-0.011531927	3	-0.279835296	0.924
420616.2	6748651.7	3	0.554042299		-0.011531927	3	-0.279835296	0.924
420866.2	6748651.7	3	0.877292147		-0.003711352	3	-0.802127111	0.932
421116.2	6748651.7	3	0.877292147		-0.003711352	3	-0.802127111	0.932
421366.2	6748651.7	3	0.877292147		-0.003711352	3	-0.802127111	0.932
421616.2	6748651.7	3	0.877292147		-0.000201523	3	-0.802127111	0.968
421866.2	6748651.7	3	1.059473905		-0.000201523	3	-0.802127111	0.968
422116.2	6748651.7	3	1.059473905		-0.000201523	3	-0.802127111	0.968
422366.2	6748651.7	3	1.059473905		-0.000201523	3	-0.802127111	0.968
422616.2	6748651.7	3	1.301367857		-7.26E-05	3	-0.802127111	0.952
422866.2	6748651.7	3	1.301367857		-7.26E-05	3	-0.802127111	0.952
423116.2	6748651.7	3	1.301367857		-7.26E-05	3	-0.802127111	0.952
423366.2	6748651.7	3	1.301367857		0.002688158	3	-0.802127111	0.92
423616.2	6748651.7	3	1.301367857		0.002688158	3	-0.802127111	0.92
423866.2	6748651.7	3	1.301367857		0.002688158	3	-0.802127111	0.92
424116.2	6748651.7	3	1.301367857		-0.010484663	3	-0.802127111	0.892
424366.2	6748651.7	3	0.877292147		-0.010484663	3	-0.802127111	0.892
424616.2	6748651.7	3	0.877292147		-0.010484663	3	-0.802127111	0.892
424866.2	6748651.7	3	0.877292147		0.002518544	3	-0.802127111	0.904
425116.2	6748651.7	3	0.877292147		0.002518544	3	-0.802127111	0.904
425366.2	6748651.7	3	0.425220325		0.002518544	3	-0.802127111	0.904
425616.2	6748651.7	3	0.425220325		0.001788834	3	-0.802127111	0.892
425866.2	6748651.7	3	0.425220325		0.001788834	3	-0.802127111	0.892
[truncated: 1,182 more rows]
