# Supplementary material for: Margay (Leopardus wiedii) in the southernmost Atlantic Forest: Density and activity patterns under different levels of anthropogenic disturbance
Source: PLoS One. 2020 May 6;15(5):e0232013. doi: 10.1371/journal.pone.0232013 (PMC7202647; doi:10.1371/journal.pone.0232013)
Supplement: S5 Appendix — Density values in each pixel of the state space, containing a column with the spatial covariate used in the model component (vegetation cover). (CSV) [file pone.0232013.s008.csv]

X	Y	ndvi	Session	lwr	upr	se	estimate
516704	6667840	0.58	1	0.004934783	0.249458005	0.0351126	0.04934423
513454	6668090	0.688	1	0.016505252	0.261971928	0.04637439	0.092478779
512954	6668590	0.688	1	0.016505252	0.261971928	0.04637439	0.092478779
517454	6669090	0.68	1	0.015119411	0.260571192	0.045584404	0.088274295
516704	6669340	0.728	1	0.025413783	0.270947978	0.050098285	0.11670279
517704	6669340	0.652	1	0.011093	0.256423266	0.04272854	0.075007873
517954	6669340	0.652	1	0.011093	0.256423266	0.04272854	0.075007873
518204	6669340	0.652	1	0.011093	0.256423266	0.04272854	0.075007873
518454	6669340	0.652	1	0.011093	0.256423266	0.04272854	0.075007873
513704	6669590	0.724	1	0.024355092	0.26987187	0.049743916	0.114019026
515204	6669590	0.776	1	0.04170773	0.28855768	0.054130473	0.154286605
515454	6669590	0.78	1	0.043395908	0.290541547	0.054464271	0.157918183
515704	6669590	0.78	1	0.043395908	0.290541547	0.054464271	0.157918183
515954	6669590	0.78	1	0.043395908	0.290541547	0.054464271	0.157918183
516954	6669590	0.664	1	0.012673365	0.25807028	0.04396764	0.080430098
519204	6669590	0.656	1	0.011597424	0.256952428	0.043143722	0.076773399
515204	6669840	0.776	1	0.04170773	0.28855768	0.054130473	0.154286605
515454	6669840	0.78	1	0.043395908	0.290541547	0.054464271	0.157918183
515704	6669840	0.78	1	0.043395908	0.290541547	0.054464271	0.157918183
515954	6669840	0.78	1	0.043395908	0.290541547	0.054464271	0.157918183
516954	6669840	0.664	1	0.012673365	0.25807028	0.04396764	0.080430098
513454	6670090	0.632	1	0.008872806	0.254042453	0.040628118	0.066770907
513954	6670090	0.724	1	0.024355092	0.26987187	0.049743916	0.114019026
514954	6670090	0.776	1	0.04170773	0.28855768	0.054130473	0.154286605
515204	6670090	0.776	1	0.04170773	0.28855768	0.054130473	0.154286605
515454	6670090	0.78	1	0.043395908	0.290541547	0.054464271	0.157918183
515704	6670090	0.78	1	0.043395908	0.290541547	0.054464271	0.157918183
515954	6670090	0.78	1	0.043395908	0.290541547	0.054464271	0.157918183
516204	6670090	0.728	1	0.025413783	0.270947978	0.050098285	0.11670279
516454	6670090	0.728	1	0.025413783	0.270947978	0.050098285	0.11670279
517204	6670090	0.664	1	0.012673365	0.25807028	0.04396764	0.080430098
514204	6670340	0.724	1	0.024355092	0.26987187	0.049743916	0.114019026
514454	6670340	0.776	1	0.04170773	0.28855768	0.054130473	0.154286605
516454	6670340	0.728	1	0.025413783	0.270947978	0.050098285	0.11670279
516704	6670340	0.728	1	0.025413783	0.270947978	0.050098285	0.11670279
517454	6670340	0.664	1	0.012673365	0.25807028	0.04396764	0.080430098
513704	6670590	0.724	1	0.024355092	0.26987187	0.049743916	0.114019026
514454	6670590	0.776	1	0.04170773	0.28855768	0.054130473	0.154286605
514954	6670590	0.776	1	0.04170773	0.28855768	0.054130473	0.154286605
515204	6670590	0.776	1	0.04170773	0.28855768	0.054130473	0.154286605
515454	6670590	0.78	1	0.043395908	0.290541547	0.054464271	0.157918183
515454	6670840	0.78	1	0.043395908	0.290541547	0.054464271	0.157918183
515704	6670840	0.78	1	0.043395908	0.290541547	0.054464271	0.157918183
517454	6670840	0.664	1	0.012673365	0.25807028	0.04396764	0.080430098
514704	6671090	0.708	1	0.020513365	0.265998488	0.048286004	0.10388711
515454	6671090	0.688	1	0.016505252	0.261971928	0.04637439	0.092478779
515704	6671090	0.688	1	0.016505252	0.261971928	0.04637439	0.092478779
516454	6671090	0.672	1	0.013844811	0.259273763	0.044781692	0.084260965
516704	6671090	0.672	1	0.013844811	0.259273763	0.044781692	0.084260965
517454	6671090	0.74	1	0.028845283	0.274475704	0.051138542	0.125139088
517704	6671090	0.768	1	0.038492386	0.284877859	0.053469732	0.147272071
514954	6671340	0.708	1	0.020513365	0.265998488	0.048286004	0.10388711
515704	6671340	0.688	1	0.016505252	0.261971928	0.04637439	0.092478779
516454	6671340	0.672	1	0.013844811	0.259273763	0.044781692	0.084260965
517204	6671340	0.74	1	0.028845283	0.274475704	0.051138542	0.125139088
517454	6671340	0.74	1	0.028845283	0.274475704	0.051138542	0.125139088
517704	6671340	0.768	1	0.038492386	0.284877859	0.053469732	0.147272071
517954	6671340	0.768	1	0.038492386	0.284877859	0.053469732	0.147272071
515454	6671590	0.688	1	0.016505252	0.261971928	0.04637439	0.092478779
515704	6671590	0.688	1	0.016505252	0.261971928	0.04637439	0.092478779
516704	6671590	0.672	1	0.013844811	0.259273763	0.044781692	0.084260965
517204	6671590	0.74	1	0.028845283	0.274475704	0.051138542	0.125139088
517454	6671590	0.74	1	0.028845283	0.274475704	0.051138542	0.125139088
517704	6671590	0.768	1	0.038492386	0.284877859	0.053469732	0.147272071
515204	6671840	0.708	1	0.020513365	0.265998488	0.048286004	0.10388711
515704	6671840	0.688	1	0.016505252	0.261971928	0.04637439	0.092478779
516454	6671840	0.672	1	0.013844811	0.259273763	0.044781692	0.084260965
516704	6671840	0.672	1	0.013844811	0.259273763	0.044781692	0.084260965
516954	6671840	0.74	1	0.028845283	0.274475704	0.051138542	0.125139088
517204	6671840	0.74	1	0.028845283	0.274475704	0.051138542	0.125139088
517454	6671840	0.74	1	0.028845283	0.274475704	0.051138542	0.125139088
517704	6671840	0.768	1	0.038492386	0.284877859	0.053469732	0.147272071
518204	6671840	0.768	1	0.038492386	0.284877859	0.053469732	0.147272071
519454	6671840	0.588	1	0.005403421	0.250041625	0.035956219	0.051694484
514954	6672090	0.68	1	0.015119411	0.260571192	0.045584404	0.088274295
515204	6672090	0.68	1	0.015119411	0.260571192	0.045584404	0.088274295
515454	6672090	0.708	1	0.020513365	0.265998488	0.048286004	0.10388711
516454	6672090	0.784	1	0.045138422	0.292629756	0.054801971	0.161635241
516704	6672090	0.784	1	0.045138422	0.292629756	0.054801971	0.161635241
517204	6672090	0.808	1	0.056739297	0.307771133	0.057001338	0.185848708
517454	6672090	0.808	1	0.056739297	0.307771133	0.057001338	0.185848708
518204	6672090	0.672	1	0.013844811	0.259273763	0.044781692	0.084260965
516204	6672340	0.784	1	0.045138422	0.292629756	0.054801971	0.161635241
516454	6672340	0.784	1	0.045138422	0.292629756	0.054801971	0.161635241
516704	6672340	0.784	1	0.045138422	0.292629756	0.054801971	0.161635241
516954	6672340	0.808	1	0.056739297	0.307771133	0.057001338	0.185848708
517204	6672340	0.808	1	0.056739297	0.307771133	0.057001338	0.185848708
515954	6672590	0.708	1	0.020513365	0.265998488	0.048286004	0.10388711
516204	6672590	0.784	1	0.045138422	0.292629756	0.054801971	0.161635241
516454	6672590	0.784	1	0.045138422	0.292629756	0.054801971	0.161635241
516704	6672590	0.784	1	0.045138422	0.292629756	0.054801971	0.161635241
516954	6672590	0.808	1	0.056739297	0.307771133	0.057001338	0.185848708
517204	6672590	0.808	1	0.056739297	0.307771133	0.057001338	0.185848708
516204	6672840	0.784	1	0.045138422	0.292629756	0.054801971	0.161635241
516454	6672840	0.784	1	0.045138422	0.292629756	0.054801971	0.161635241
516704	6672840	0.784	1	0.045138422	0.292629756	0.054801971	0.161635241
517454	6672840	0.808	1	0.056739297	0.307771133	0.057001338	0.185848708
517704	6672840	0.672	1	0.013844811	0.259273763	0.044781692	0.084260965
517454	6673090	0.728	1	0.025413783	0.270947978	0.050098285	0.11670279
517454	6673340	0.728	1	0.025413783	0.270947978	0.050098285	0.11670279
517704	6673590	0.688	1	0.016505252	0.261971928	0.04637439	0.092478779
517954	6673590	0.688	1	0.016505252	0.261971928	0.04637439	0.092478779
517954	6673840	0.728	1	0.025413783	0.270947978	0.050098285	0.11670279
518204	6673840	0.728	1	0.025413783	0.270947978	0.050098285	0.11670279
518454	6673840	0.728	1	0.025413783	0.270947978	0.050098285	0.11670279
517954	6674340	0.728	1	0.025413783	0.270947978	0.050098285	0.11670279
516204	6671340	0.672	1	0.013844811	0.259273763	0.044781692	0.084260965
512954	6668090	0.688	1	0.016505252	0.261971928	0.04637439	0.092478779
513204	6668090	0.688	1	0.016505252	0.261971928	0.04637439	0.092478779
512704	6668340	0.688	1	0.016505252	0.261971928	0.04637439	0.092478779
512954	6668340	0.688	1	0.016505252	0.261971928	0.04637439	0.092478779
513204	6668340	0.688	1	0.016505252	0.261971928	0.04637439	0.092478779
513454	6668340	0.688	1	0.016505252	0.261971928	0.04637439	0.092478779
512204	6668590	0.688	1	0.016505252	0.261971928	0.04637439	0.092478779
512454	6668590	0.688	1	0.016505252	0.261971928	0.04637439	0.092478779
512704	6668590	0.688	1	0.016505252	0.261971928	0.04637439	0.092478779
514454	6668590	0.648	1	0.010609786	0.255912798	0.042311465	0.073282949
518454	6668590	0.7	1	0.018811323	0.264290203	0.047532836	0.099163954
518704	6668590	0.692	1	0.017242533	0.262714284	0.046764215	0.094655533
511954	6668840	0.656	1	0.011597424	0.256952428	0.043143722	0.076773399
512204	6668840	0.688	1	0.016505252	0.261971928	0.04637439	0.092478779
512454	6668840	0.688	1	0.016505252	0.261971928	0.04637439	0.092478779
512704	6668840	0.688	1	0.016505252	0.261971928	0.04637439	0.092478779
512954	6668840	0.688	1	0.016505252	0.261971928	0.04637439	0.092478779
514204	6668840	0.68	1	0.015119411	0.260571192	0.045584404	0.088274295
514454	6668840	0.648	1	0.010609786	0.255912798	0.042311465	0.073282949
511704	6669090	0.656	1	0.011597424	0.256952428	0.043143722	0.076773399
511954	6669090	0.656	1	0.011597424	0.256952428	0.043143722	0.076773399
512204	6669090	0.688	1	0.016505252	0.261971928	0.04637439	0.092478779
512454	6669090	0.688	1	0.016505252	0.261971928	0.04637439	0.092478779
512704	6669090	0.688	1	0.016505252	0.261971928	0.04637439	0.092478779
512954	6669090	0.688	1	0.016505252	0.261971928	0.04637439	0.092478779
513204	6669090	0.688	1	0.016505252	0.261971928	0.04637439	0.092478779
513704	6669090	0.68	1	0.015119411	0.260571192	0.045584404	0.088274295
515454	6669090	0.684	1	0.015797904	0.261258017	0.045981069	0.090352084
515704	6669090	0.684	1	0.015797904	0.261258017	0.045981069	0.090352084
515954	6669090	0.684	1	0.015797904	0.261258017	0.045981069	0.090352084
516454	6669090	0.7	1	0.018811323	0.264290203	0.047532836	0.099163954
518454	6669090	0.7	1	0.018811323	0.264290203	0.047532836	0.099163954
518954	6669090	0.692	1	0.017242533	0.262714284	0.046764215	0.094655533
511704	6669340	0.652	1	0.011093	0.256423266	0.04272854	0.075007873
511954	6669340	0.652	1	0.011093	0.256423266	0.04272854	0.075007873
512204	6669340	0.632	1	0.008872806	0.254042453	0.040628118	0.066770907
512454	6669340	0.632	1	0.008872806	0.254042453	0.040628118	0.066770907
512704	6669340	0.632	1	0.008872806	0.254042453	0.040628118	0.066770907
512954	6669340	0.632	1	0.008872806	0.254042453	0.040628118	0.066770907
513454	6669340	0.632	1	0.008872806	0.254042453	0.040628118	0.066770907
513704	6669340	0.724	1	0.024355092	0.26987187	0.049743916	0.114019026
513954	6669340	0.724	1	0.024355092	0.26987187	0.049743916	0.114019026
514954	6669340	0.776	1	0.04170773	0.28855768	0.054130473	0.154286605
515454	6669340	0.78	1	0.043395908	0.290541547	0.054464271	0.157918183
516204	6669340	0.728	1	0.025413783	0.270947978	0.050098285	0.11670279
516454	6669340	0.728	1	0.025413783	0.270947978	0.050098285	0.11670279
516954	6669340	0.664	1	0.012673365	0.25807028	0.04396764	0.080430098
517454	6669340	0.664	1	0.012673365	0.25807028	0.04396764	0.080430098
511704	6669590	0.652	1	0.011093	0.256423266	0.04272854	0.075007873
511954	6669590	0.652	1	0.011093	0.256423266	0.04272854	0.075007873
512204	6669590	0.632	1	0.008872806	0.254042453	0.040628118	0.066770907
512454	6669590	0.632	1	0.008872806	0.254042453	0.040628118	0.066770907
512704	6669590	0.632	1	0.008872806	0.254042453	0.040628118	0.066770907
512954	6669590	0.632	1	0.008872806	0.254042453	0.040628118	0.066770907
513204	6669590	0.632	1	0.008872806	0.254042453	0.040628118	0.066770907
513954	6669590	0.724	1	0.024355092	0.26987187	0.049743916	0.114019026
514204	6669590	0.724	1	0.024355092	0.26987187	0.049743916	0.114019026
514454	6669590	0.776	1	0.04170773	0.28855768	0.054130473	0.154286605
516204	6669590	0.728	1	0.025413783	0.270947978	0.050098285	0.11670279
516454	6669590	0.728	1	0.025413783	0.270947978	0.050098285	0.11670279
516704	6669590	0.728	1	0.025413783	0.270947978	0.050098285	0.11670279
517204	6669590	0.664	1	0.012673365	0.25807028	0.04396764	0.080430098
511704	6669840	0.652	1	0.011093	0.256423266	0.04272854	0.075007873
511954	6669840	0.652	1	0.011093	0.256423266	0.04272854	0.075007873
512204	6669840	0.632	1	0.008872806	0.254042453	0.040628118	0.066770907
512454	6669840	0.632	1	0.008872806	0.254042453	0.040628118	0.066770907
512704	6669840	0.632	1	0.008872806	0.254042453	0.040628118	0.066770907
512954	6669840	0.632	1	0.008872806	0.254042453	0.040628118	0.066770907
513204	6669840	0.632	1	0.008872806	0.254042453	0.040628118	0.066770907
513454	6669840	0.632	1	0.008872806	0.254042453	0.040628118	0.066770907
514204	6669840	0.724	1	0.024355092	0.26987187	0.049743916	0.114019026
514454	6669840	0.776	1	0.04170773	0.28855768	0.054130473	0.154286605
516204	6669840	0.728	1	0.025413783	0.270947978	0.050098285	0.11670279
516454	6669840	0.728	1	0.025413783	0.270947978	0.050098285	0.11670279
516704	6669840	0.728	1	0.025413783	0.270947978	0.050098285	0.11670279
517204	6669840	0.664	1	0.012673365	0.25807028	0.04396764	0.080430098
517454	6669840	0.664	1	0.012673365	0.25807028	0.04396764	0.080430098
518954	6669840	0.656	1	0.011597424	0.256952428	0.043143722	0.076773399
511704	6670090	0.652	1	0.011093	0.256423266	0.04272854	0.075007873
511954	6670090	0.652	1	0.011093	0.256423266	0.04272854	0.075007873
512204	6670090	0.632	1	0.008872806	0.254042453	0.040628118	0.066770907
512454	6670090	0.632	1	0.008872806	0.254042453	0.040628118	0.066770907
512704	6670090	0.632	1	0.008872806	0.254042453	0.040628118	0.066770907
512954	6670090	0.632	1	0.008872806	0.254042453	0.040628118	0.066770907
513204	6670090	0.632	1	0.008872806	0.254042453	0.040628118	0.066770907
513704	6670090	0.724	1	0.024355092	0.26987187	0.049743916	0.114019026
514204	6670090	0.724	1	0.024355092	0.26987187	0.049743916	0.114019026
514454	6670090	0.776	1	0.04170773	0.28855768	0.054130473	0.154286605
514704	6670090	0.776	1	0.04170773	0.28855768	0.054130473	0.154286605
516704	6670090	0.728	1	0.025413783	0.270947978	0.050098285	0.11670279
518954	6670090	0.656	1	0.011597424	0.256952428	0.043143722	0.076773399
519204	6670090	0.656	1	0.011597424	0.256952428	0.043143722	0.076773399
511704	6670340	0.652	1	0.011093	0.256423266	0.04272854	0.075007873
511954	6670340	0.652	1	0.011093	0.256423266	0.04272854	0.075007873
512204	6670340	0.632	1	0.008872806	0.254042453	0.040628118	0.066770907
512454	6670340	0.632	1	0.008872806	0.254042453	0.040628118	0.066770907
512704	6670340	0.632	1	0.008872806	0.254042453	0.040628118	0.066770907
512954	6670340	0.632	1	0.008872806	0.254042453	0.040628118	0.066770907
513204	6670340	0.632	1	0.008872806	0.254042453	0.040628118	0.066770907
513454	6670340	0.632	1	0.008872806	0.254042453	0.040628118	0.066770907
513704	6670340	0.724	1	0.024355092	0.26987187	0.049743916	0.114019026
511704	6670590	0.652	1	0.011093	0.256423266	0.04272854	0.075007873
511954	6670590	0.652	1	0.011093	0.256423266	0.04272854	0.075007873
512204	6670590	0.632	1	0.008872806	0.254042453	0.040628118	0.066770907
512454	6670590	0.632	1	0.008872806	0.254042453	0.040628118	0.066770907
512704	6670590	0.632	1	0.008872806	0.254042453	0.040628118	0.066770907
513204	6670590	0.632	1	0.008872806	0.254042453	0.040628118	0.066770907
513454	6670590	0.632	1	0.008872806	0.254042453	0.040628118	0.066770907
513954	6670590	0.724	1	0.024355092	0.26987187	0.049743916	0.114019026
514204	6670590	0.724	1	0.024355092	0.26987187	0.049743916	0.114019026
514704	6670590	0.776	1	0.04170773	0.28855768	0.054130473	0.154286605
515954	6670590	0.78	1	0.043395908	0.290541547	0.054464271	0.157918183
511704	6670840	0.652	1	0.011093	0.256423266	0.04272854	0.075007873
511954	6670840	0.652	1	0.011093	0.256423266	0.04272854	0.075007873
512204	6670840	0.632	1	0.008872806	0.254042453	0.040628118	0.066770907
512454	6670840	0.632	1	0.008872806	0.254042453	0.040628118	0.066770907
512704	6670840	0.632	1	0.008872806	0.254042453	0.040628118	0.066770907
512954	6670840	0.632	1	0.008872806	0.254042453	0.040628118	0.066770907
513204	6670840	0.632	1	0.008872806	0.254042453	0.040628118	0.066770907
513454	6670840	0.632	1	0.008872806	0.254042453	0.040628118	0.066770907
513704	6670840	0.724	1	0.024355092	0.26987187	0.049743916	0.114019026
513954	6670840	0.724	1	0.024355092	0.26987187	0.049743916	0.114019026
514204	6670840	0.724	1	0.024355092	0.26987187	0.049743916	0.114019026
511954	6671090	0.704	1	0.019645106	0.265126941	0.047911398	0.101498062
512204	6671090	0.64	1	0.009703688	0.254944779	0.041472416	0.06995119
512454	6671090	0.64	1	0.009703688	0.254944779	0.041472416	0.06995119
512704	6671090	0.64	1	0.009703688	0.254944779	0.041472416	0.06995119
513204	6671090	0.64	1	0.009703688	0.254944779	0.041472416	0.06995119
513454	6671090	0.64	1	0.009703688	0.254944779	0.041472416	0.06995119
513954	6671090	0.688	1	0.016505252	0.261971928	0.04637439	0.092478779
514204	6671090	0.688	1	0.016505252	0.261971928	0.04637439	0.092478779
514454	6671090	0.708	1	0.020513365	0.265998488	0.048286004	0.10388711
514954	6671090	0.708	1	0.020513365	0.265998488	0.048286004	0.10388711
519454	6671090	0.588	1	0.005403421	0.250041625	0.035956219	0.051694484
512204	6671340	0.64	1	0.009703688	0.254944779	0.041472416	0.06995119
512454	6671340	0.64	1	0.009703688	0.254944779	0.041472416	0.06995119
513954	6671340	0.688	1	0.016505252	0.261971928	0.04637439	0.092478779
514204	6671340	0.688	1	0.016505252	0.261971928	0.04637439	0.092478779
514454	6671340	0.688	1	0.016505252	0.261971928	0.04637439	0.092478779
514704	6671340	0.708	1	0.020513365	0.265998488	0.048286004	0.10388711
518454	6671340	0.768	1	0.038492386	0.284877859	0.053469732	0.147272071
519204	6671340	0.588	1	0.005403421	0.250041625	0.035956219	0.051694484
513954	6671590	0.688	1	0.016505252	0.261971928	0.04637439	0.092478779
514204	6671590	0.688	1	0.016505252	0.261971928	0.04637439	0.092478779
514454	6671590	0.688	1	0.016505252	0.261971928	0.04637439	0.092478779
514704	6671590	0.708	1	0.020513365	0.265998488	0.048286004	0.10388711
514954	6671590	0.708	1	0.020513365	0.265998488	0.048286004	0.10388711
516954	6671590	0.74	1	0.028845283	0.274475704	0.051138542	0.125139088
514204	6671840	0.688	1	0.016505252	0.261971928	0.04637439	0.092478779
514454	6671840	0.688	1	0.016505252	0.261971928	0.04637439	0.092478779
514704	6671840	0.708	1	0.020513365	0.265998488	0.048286004	0.10388711
514954	6671840	0.708	1	0.020513365	0.265998488	0.048286004	0.10388711
515454	6671840	0.688	1	0.016505252	0.261971928	0.04637439	0.092478779
514204	6672090	0.452	1	0.001139208	0.243787855	0.02281231	0.023437489
514454	6672090	0.452	1	0.001139208	0.243787855	0.02281231	0.023437489
514704	6672090	0.68	1	0.015119411	0.260571192	0.045584404	0.088274295
515704	6672090	0.708	1	0.020513365	0.265998488	0.048286004	0.10388711
516954	6672090	0.808	1	0.056739297	0.307771133	0.057001338	0.185848708
514704	6672340	0.68	1	0.015119411	0.260571192	0.045584404	0.088274295
515954	6672340	0.708	1	0.020513365	0.265998488	0.048286004	0.10388711
517454	6672340	0.808	1	0.056739297	0.307771133	0.057001338	0.185848708
514954	6672590	0.68	1	0.015119411	0.260571192	0.045584404	0.088274295
513954	6672840	0.452	1	0.001139208	0.243787855	0.02281231	0.023437489
514204	6672840	0.452	1	0.001139208	0.243787855	0.02281231	0.023437489
514704	6672840	0.68	1	0.015119411	0.260571192	0.045584404	0.088274295
514954	6672840	0.68	1	0.015119411	0.260571192	0.045584404	0.088274295
517204	6672840	0.808	1	0.056739297	0.307771133	0.057001338	0.185848708
517954	6672840	0.672	1	0.013844811	0.259273763	0.044781692	0.084260965
513454	6673090	1.016	1	0.160918545	1.21986824	0.228942855	0.623107729
513704	6673090	0.628	1	0.00848371	0.253614245	0.040204477	0.065235404
513954	6673090	0.628	1	0.00848371	0.253614245	0.040204477	0.065235404
514204	6673090	0.628	1	0.00848371	0.253614245	0.040204477	0.065235404
514954	6673090	0.656	1	0.011597424	0.256952428	0.043143722	0.076773399
515454	6673090	0.68	1	0.015119411	0.260571192	0.045584404	0.088274295
517204	6673090	0.728	1	0.025413783	0.270947978	0.050098285	0.11670279
517704	6673090	0.688	1	0.016505252	0.261971928	0.04637439	0.092478779
513704	6673340	0.628	1	0.00848371	0.253614245	0.040204477	0.065235404
513954	6673340	0.628	1	0.00848371	0.253614245	0.040204477	0.065235404
514204	6673340	0.628	1	0.00848371	0.253614245	0.040204477	0.065235404
515204	6673340	0.656	1	0.011597424	0.256952428	0.043143722	0.076773399
516204	6673340	0.744	1	0.030078298	0.275761282	0.051478321	0.128084596
516454	6673340	0.744	1	0.030078298	0.275761282	0.051478321	0.128084596
513954	6673590	0.628	1	0.00848371	0.253614245	0.040204477	0.065235404
514204	6673590	0.628	1	0.00848371	0.253614245	0.040204477	0.065235404
514954	6673590	0.656	1	0.011597424	0.256952428	0.043143722	0.076773399
515204	6673590	0.656	1	0.011597424	0.256952428	0.043143722	0.076773399
516454	6673590	0.744	1	0.030078298	0.275761282	0.051478321	0.128084596
517454	6673590	0.728	1	0.025413783	0.270947978	0.050098285	0.11670279
515204	6673840	0.604	1	0.006475431	0.251329698	0.037653293	0.056736151
515454	6673840	0.68	1	0.015119411	0.260571192	0.045584404	0.088274295
515954	6673840	0.68	1	0.015119411	0.260571192	0.045584404	0.088274295
513954	6674090	0.6	1	0.006189356	0.250991617	0.037228172	0.055431413
515954	6674090	0.68	1	0.015119411	0.260571192	0.045584404	0.088274295
517454	6674090	0.668	1	0.013246682	0.258660821	0.044375993	0.082323251
517704	6674090	0.728	1	0.025413783	0.270947978	0.050098285	0.11670279
517954	6674090	0.728	1	0.025413783	0.270947978	0.050098285	0.11670279
518204	6674090	0.728	1	0.025413783	0.270947978	0.050098285	0.11670279
514704	6674340	0.604	1	0.006475431	0.251329698	0.037653293	0.056736151
515204	6674340	0.604	1	0.006475431	0.251329698	0.037653293	0.056736151
515454	6674340	0.68	1	0.015119411	0.260571192	0.045584404	0.088274295
517204	6674340	0.668	1	0.013246682	0.258660821	0.044375993	0.082323251
515204	6674590	0.604	1	0.006475431	0.251329698	0.037653293	0.056736151
515954	6667840	0.52	1	0.002489164	0.246090347	0.029003839	0.034807886
516204	6667840	0.58	1	0.004934783	0.249458005	0.0351126	0.04934423
516454	6667840	0.58	1	0.004934783	0.249458005	0.0351126	0.04934423
517204	6667840	0.604	1	0.006475431	0.251329698	0.037653293	0.056736151
517454	6667840	0.604	1	0.006475431	0.251329698	0.037653293	0.056736151
517704	6667840	0.576	1	0.004715681	0.249180049	0.034692523	0.048209482
513954	6668090	0.62	1	0.00775471	0.252800679	0.039355143	0.062269522
514204	6668090	0.62	1	0.00775471	0.252800679	0.039355143	0.062269522
514704	6668090	0.58	1	0.004934783	0.249458005	0.0351126	0.04934423
515454	6668090	0.52	1	0.002489164	0.246090347	0.029003839	0.034807886
515954	6668090	0.52	1	0.002489164	0.246090347	0.029003839	0.034807886
516704	6668090	0.58	1	0.004934783	0.249458005	0.0351126	0.04934423
516954	6668090	0.604	1	0.006475431	0.251329698	0.037653293	0.056736151
517204	6668090	0.604	1	0.006475431	0.251329698	0.037653293	0.056736151
517454	6668090	0.604	1	0.006475431	0.251329698	0.037653293	0.056736151
514204	6668340	0.68	1	0.015119411	0.260571192	0.045584404	0.088274295
514454	6668340	0.648	1	0.010609786	0.255912798	0.042311465	0.073282949
514704	6668340	0.648	1	0.010609786	0.255912798	0.042311465	0.073282949
514954	6668340	0.648	1	0.010609786	0.255912798	0.042311465	0.073282949
515204	6668340	0.648	1	0.010609786	0.255912798	0.042311465	0.073282949
515704	6668340	0.684	1	0.015797904	0.261258017	0.045981069	0.090352084
516204	6668340	0.7	1	0.018811323	0.264290203	0.047532836	0.099163954
516454	6668340	0.7	1	0.018811323	0.264290203	0.047532836	0.099163954
517704	6668340	0.7	1	0.018811323	0.264290203	0.047532836	0.099163954
517954	6668340	0.7	1	0.018811323	0.264290203	0.047532836	0.099163954
513454	6668590	0.688	1	0.016505252	0.261971928	0.04637439	0.092478779
513704	6668590	0.68	1	0.015119411	0.260571192	0.045584404	0.088274295
513954	6668590	0.68	1	0.015119411	0.260571192	0.045584404	0.088274295
514204	6668590	0.68	1	0.015119411	0.260571192	0.045584404	0.088274295
514954	6668590	0.648	1	0.010609786	0.255912798	0.042311465	0.073282949
516454	6668590	0.7	1	0.018811323	0.264290203	0.047532836	0.099163954
516954	6668590	0.68	1	0.015119411	0.260571192	0.045584404	0.088274295
517204	6668590	0.68	1	0.015119411	0.260571192	0.045584404	0.088274295
517454	6668590	0.68	1	0.015119411	0.260571192	0.045584404	0.088274295
517704	6668590	0.7	1	0.018811323	0.264290203	0.047532836	0.099163954
517954	6668590	0.7	1	0.018811323	0.264290203	0.047532836	0.099163954
518204	6668590	0.7	1	0.018811323	0.264290203	0.047532836	0.099163954
513454	6668840	0.688	1	0.016505252	0.261971928	0.04637439	0.092478779
513704	6668840	0.68	1	0.015119411	0.260571192	0.045584404	0.088274295
513954	6668840	0.68	1	0.015119411	0.260571192	0.045584404	0.088274295
514704	6668840	0.648	1	0.010609786	0.255912798	0.042311465	0.073282949
514954	6668840	0.648	1	0.010609786	0.255912798	0.042311465	0.073282949
515454	6668840	0.684	1	0.015797904	0.261258017	0.045981069	0.090352084
515704	6668840	0.684	1	0.015797904	0.261258017	0.045981069	0.090352084
515954	6668840	0.684	1	0.015797904	0.261258017	0.045981069	0.090352084
516204	6668840	0.7	1	0.018811323	0.264290203	0.047532836	0.099163954
516454	6668840	0.7	1	0.018811323	0.264290203	0.047532836	0.099163954
516954	6668840	0.68	1	0.015119411	0.260571192	0.045584404	0.088274295
517204	6668840	0.68	1	0.015119411	0.260571192	0.045584404	0.088274295
517454	6668840	0.68	1	0.015119411	0.260571192	0.045584404	0.088274295
517704	6668840	0.7	1	0.018811323	0.264290203	0.047532836	0.099163954
517954	6668840	0.7	1	0.018811323	0.264290203	0.047532836	0.099163954
518204	6668840	0.7	1	0.018811323	0.264290203	0.047532836	0.099163954
518454	6668840	0.7	1	0.018811323	0.264290203	0.047532836	0.099163954
518704	6668840	0.692	1	0.017242533	0.262714284	0.046764215	0.094655533
518954	6668840	0.692	1	0.017242533	0.262714284	0.046764215	0.094655533
513954	6669090	0.68	1	0.015119411	0.260571192	0.045584404	0.088274295
514204	6669090	0.68	1	0.015119411	0.260571192	0.045584404	0.088274295
514454	6669090	0.648	1	0.010609786	0.255912798	0.042311465	0.073282949
514704	6669090	0.648	1	0.010609786	0.255912798	0.042311465	0.073282949
515204	6669090	0.648	1	0.010609786	0.255912798	0.042311465	0.073282949
516204	6669090	0.7	1	0.018811323	0.264290203	0.047532836	0.099163954
516704	6669090	0.7	1	0.018811323	0.264290203	0.047532836	0.099163954
516954	6669090	0.68	1	0.015119411	0.260571192	0.045584404	0.088274295
517204	6669090	0.68	1	0.015119411	0.260571192	0.045584404	0.088274295
517704	6669090	0.7	1	0.018811323	0.264290203	0.047532836	0.099163954
517954	6669090	0.7	1	0.018811323	0.264290203	0.047532836	0.099163954
519204	6669090	0.692	1	0.017242533	0.262714284	0.046764215	0.094655533
514204	6669340	0.724	1	0.024355092	0.26987187	0.049743916	0.114019026
514454	6669340	0.776	1	0.04170773	0.28855768	0.054130473	0.154286605
514704	6669340	0.776	1	0.04170773	0.28855768	0.054130473	0.154286605
515204	6669340	0.776	1	0.04170773	0.28855768	0.054130473	0.154286605
519204	6669340	0.656	1	0.011597424	0.256952428	0.043143722	0.076773399
514704	6669590	0.776	1	0.04170773	0.28855768	0.054130473	0.154286605
519454	6669590	0.62	1	0.00775471	0.252800679	0.039355143	0.062269522
513954	6669840	0.724	1	0.024355092	0.26987187	0.049743916	0.114019026
519204	6669840	0.656	1	0.011597424	0.256952428	0.043143722	0.076773399
514704	6670340	0.776	1	0.04170773	0.28855768	0.054130473	0.154286605
515954	6670340	0.78	1	0.043395908	0.290541547	0.054464271	0.157918183
519204	6670340	0.656	1	0.011597424	0.256952428	0.043143722	0.076773399
519454	6670340	0.62	1	0.00775471	0.252800679	0.039355143	0.062269522
515704	6670590	0.78	1	0.043395908	0.290541547	0.054464271	0.157918183
517204	6670590	0.664	1	0.012673365	0.25807028	0.04396764	0.080430098
518954	6670590	0.656	1	0.011597424	0.256952428	0.043143722	0.076773399
514454	6670840	0.776	1	0.04170773	0.28855768	0.054130473	0.154286605
514704	6670840	0.776	1	0.04170773	0.28855768	0.054130473	0.154286605
514954	6670840	0.776	1	0.04170773	0.28855768	0.054130473	0.154286605
515954	6670840	0.78	1	0.043395908	0.290541547	0.054464271	0.157918183
516204	6670840	0.728	1	0.025413783	0.270947978	0.050098285	0.11670279
516454	6670840	0.728	1	0.025413783	0.270947978	0.050098285	0.11670279
516704	6670840	0.728	1	0.025413783	0.270947978	0.050098285	0.11670279
516954	6670840	0.664	1	0.012673365	0.25807028	0.04396764	0.080430098
518954	6670840	0.656	1	0.011597424	0.256952428	0.043143722	0.076773399
515204	6671090	0.708	1	0.020513365	0.265998488	0.048286004	0.10388711
516954	6671090	0.74	1	0.028845283	0.274475704	0.051138542	0.125139088
518454	6671090	0.768	1	0.038492386	0.284877859	0.053469732	0.147272071
519204	6671090	0.588	1	0.005403421	0.250041625	0.035956219	0.051694484
515204	6671340	0.708	1	0.020513365	0.265998488	0.048286004	0.10388711
515454	6671340	0.688	1	0.016505252	0.261971928	0.04637439	0.092478779
515954	6671340	0.688	1	0.016505252	0.261971928	0.04637439	0.092478779
516954	6671340	0.74	1	0.028845283	0.274475704	0.051138542	0.125139088
518954	6671340	0.588	1	0.005403421	0.250041625	0.035956219	0.051694484
519454	6671340	0.588	1	0.005403421	0.250041625	0.035956219	0.051694484
515204	6671590	0.708	1	0.020513365	0.265998488	0.048286004	0.10388711
515954	6671590	0.688	1	0.016505252	0.261971928	0.04637439	0.092478779
516454	6671590	0.672	1	0.013844811	0.259273763	0.044781692	0.084260965
517954	6671590	0.768	1	0.038492386	0.284877859	0.053469732	0.147272071
518204	6671590	0.768	1	0.038492386	0.284877859	0.053469732	0.147272071
518454	6671590	0.768	1	0.038492386	0.284877859	0.053469732	0.147272071
518954	6671590	0.588	1	0.005403421	0.250041625	0.035956219	0.051694484
517954	6671840	0.768	1	0.038492386	0.284877859	0.053469732	0.147272071
518454	6671840	0.768	1	0.038492386	0.284877859	0.053469732	0.147272071
518704	6671840	0.588	1	0.005403421	0.250041625	0.035956219	0.051694484
518954	6671840	0.588	1	0.005403421	0.250041625	0.035956219	0.051694484
516204	6672090	0.784	1	0.045138422	0.292629756	0.054801971	0.161635241
517954	6672090	0.672	1	0.013844811	0.259273763	0.044781692	0.084260965
518454	6672090	0.672	1	0.013844811	0.259273763	0.044781692	0.084260965
518704	6672090	0.636	1	0.009279224	0.25448575	0.041050828	0.068342552
519204	6672090	0.636	1	0.009279224	0.25448575	0.041050828	0.068342552
519454	6672090	0.632	1	0.008872806	0.254042453	0.040628118	0.066770907
514954	6672340	0.68	1	0.015119411	0.260571192	0.045584404	0.088274295
515454	6672340	0.708	1	0.020513365	0.265998488	0.048286004	0.10388711
517954	6672340	0.672	1	0.013844811	0.259273763	0.044781692	0.084260965
518204	6672340	0.672	1	0.013844811	0.259273763	0.044781692	0.084260965
518454	6672340	0.672	1	0.013844811	0.259273763	0.044781692	0.084260965
518704	6672340	0.636	1	0.009279224	0.25448575	0.041050828	0.068342552
519204	6672340	0.636	1	0.009279224	0.25448575	0.041050828	0.068342552
515204	6672590	0.68	1	0.015119411	0.260571192	0.045584404	0.088274295
515454	6672590	0.708	1	0.020513365	0.265998488	0.048286004	0.10388711
515704	6672590	0.708	1	0.020513365	0.265998488	0.048286004	0.10388711
517454	6672590	0.808	1	0.056739297	0.307771133	0.057001338	0.185848708
517704	6672590	0.672	1	0.013844811	0.259273763	0.044781692	0.084260965
517954	6672590	0.672	1	0.013844811	0.259273763	0.044781692	0.084260965
518204	6672590	0.672	1	0.013844811	0.259273763	0.044781692	0.084260965
518454	6672590	0.672	1	0.013844811	0.259273763	0.044781692	0.084260965
519204	6672590	0.636	1	0.009279224	0.25448575	0.041050828	0.068342552
519454	6672590	0.632	1	0.008872806	0.254042453	0.040628118	0.066770907
515454	6672840	0.708	1	0.020513365	0.265998488	0.048286004	0.10388711
516954	6672840	0.808	1	0.056739297	0.307771133	0.057001338	0.185848708
518204	6672840	0.672	1	0.013844811	0.259273763	0.044781692	0.084260965
518704	6672840	0.636	1	0.009279224	0.25448575	0.041050828	0.068342552
518954	6672840	0.636	1	0.009279224	0.25448575	0.041050828	0.068342552
519204	6672840	0.636	1	0.009279224	0.25448575	0.041050828	0.068342552
515204	6673090	0.656	1	0.011597424	0.256952428	0.043143722	0.076773399
516454	6673090	0.744	1	0.030078298	0.275761282	0.051478321	0.128084596
516954	6673090	0.728	1	0.025413783	0.270947978	0.050098285	0.11670279
517954	6673090	0.688	1	0.016505252	0.261971928	0.04637439	0.092478779
518204	6673090	0.688	1	0.016505252	0.261971928	0.04637439	0.092478779
518454	6673090	0.688	1	0.016505252	0.261971928	0.04637439	0.092478779
518704	6673090	0.64	1	0.009703688	0.254944779	0.041472416	0.06995119
518954	6673090	0.64	1	0.009703688	0.254944779	0.041472416	0.06995119
519204	6673090	0.64	1	0.009703688	0.254944779	0.041472416	0.06995119
516704	6673340	0.744	1	0.030078298	0.275761282	0.051478321	0.128084596
517204	6673340	0.728	1	0.025413783	0.270947978	0.050098285	0.11670279
517704	6673340	0.688	1	0.016505252	0.261971928	0.04637439	0.092478779
517954	6673340	0.688	1	0.016505252	0.261971928	0.04637439	0.092478779
518204	6673340	0.688	1	0.016505252	0.261971928	0.04637439	0.092478779
518454	6673340	0.688	1	0.016505252	0.261971928	0.04637439	0.092478779
518704	6673340	0.64	1	0.009703688	0.254944779	0.041472416	0.06995119
518954	6673340	0.64	1	0.009703688	0.254944779	0.041472416	0.06995119
515704	6673590	0.68	1	0.015119411	0.260571192	0.045584404	0.088274295
516204	6673590	0.744	1	0.030078298	0.275761282	0.051478321	0.128084596
516704	6673590	0.744	1	0.030078298	0.275761282	0.051478321	0.128084596
517204	6673590	0.728	1	0.025413783	0.270947978	0.050098285	0.11670279
518204	6673590	0.688	1	0.016505252	0.261971928	0.04637439	0.092478779
518454	6673590	0.688	1	0.016505252	0.261971928	0.04637439	0.092478779
518704	6673590	0.64	1	0.009703688	0.254944779	0.041472416	0.06995119
515704	6673840	0.68	1	0.015119411	0.260571192	0.045584404	0.088274295
516454	6673840	0.648	1	0.010609786	0.255912798	0.042311465	0.073282949
516704	6673840	0.648	1	0.010609786	0.255912798	0.042311465	0.073282949
516954	6673840	0.668	1	0.013246682	0.258660821	0.044375993	0.082323251
517204	6673840	0.668	1	0.013246682	0.258660821	0.044375993	0.082323251
517454	6673840	0.668	1	0.013246682	0.258660821	0.044375993	0.082323251
516204	6674090	0.648	1	0.010609786	0.255912798	0.042311465	0.073282949
516454	6674090	0.648	1	0.010609786	0.255912798	0.042311465	0.073282949
516704	6674090	0.648	1	0.010609786	0.255912798	0.042311465	0.073282949
516954	6674090	0.668	1	0.013246682	0.258660821	0.044375993	0.082323251
517204	6674090	0.668	1	0.013246682	0.258660821	0.044375993	0.082323251
516454	6674340	0.648	1	0.010609786	0.255912798	0.042311465	0.073282949
516704	6674340	0.648	1	0.010609786	0.255912798	0.042311465	0.073282949
516954	6674340	0.668	1	0.013246682	0.258660821	0.044375993	0.082323251
517454	6674590	0.668	1	0.013246682	0.258660821	0.044375993	0.082323251
515204	6668590	0.648	1	0.010609786	0.255912798	0.042311465	0.073282949
515704	6668590	0.684	1	0.015797904	0.261258017	0.045981069	0.090352084
518454	6669840	0.652	1	0.011093	0.256423266	0.04272854	0.075007873
518704	6669840	0.656	1	0.011597424	0.256952428	0.043143722	0.076773399
517704	6670590	0.652	1	0.011093	0.256423266	0.04272854	0.075007873
517954	6670590	0.652	1	0.011093	0.256423266	0.04272854	0.075007873
518454	6670590	0.652	1	0.011093	0.256423266	0.04272854	0.075007873
519204	6670590	0.656	1	0.011597424	0.256952428	0.043143722	0.076773399
519454	6670590	0.62	1	0.00775471	0.252800679	0.039355143	0.062269522
518454	6670840	0.652	1	0.011093	0.256423266	0.04272854	0.075007873
519204	6670840	0.656	1	0.011597424	0.256952428	0.043143722	0.076773399
518204	6671090	0.768	1	0.038492386	0.284877859	0.053469732	0.147272071
518704	6671090	0.588	1	0.005403421	0.250041625	0.035956219	0.051694484
518204	6671340	0.768	1	0.038492386	0.284877859	0.053469732	0.147272071
518704	6671340	0.588	1	0.005403421	0.250041625	0.035956219	0.051694484
519204	6671590	0.588	1	0.005403421	0.250041625	0.035956219	0.051694484
519454	6672340	0.632	1	0.008872806	0.254042453	0.040628118	0.066770907
514704	6672590	0.68	1	0.015119411	0.260571192	0.045584404	0.088274295
515204	6672840	0.68	1	0.015119411	0.260571192	0.045584404	0.088274295
515704	6672840	0.708	1	0.020513365	0.265998488	0.048286004	0.10388711
514704	6673090	0.656	1	0.011597424	0.256952428	0.043143722	0.076773399
514954	6673340	0.656	1	0.011597424	0.256952428	0.043143722	0.076773399
516204	6673840	0.648	1	0.010609786	0.255912798	0.042311465	0.073282949
516454	6674590	0.648	1	0.010609786	0.255912798	0.042311465	0.073282949
516704	6674590	0.648	1	0.010609786	0.255912798	0.042311465	0.073282949
516954	6674590	0.668	1	0.013246682	0.258660821	0.044375993	0.082323251
517204	6674590	0.668	1	0.013246682	0.258660821	0.044375993	0.082323251
515954	6674840	0.512	1	0.002271111	0.245750282	0.02822938	0.033225369
516454	6674840	0.464	1	0.001308148	0.244107822	0.023837001	0.025131756
516704	6674840	0.464	1	0.001308148	0.244107822	0.023837001	0.025131756
514454	6667840	0.58	1	0.004934783	0.249458005	0.0351126	0.04934423
514954	6667840	0.58	1	0.004934783	0.249458005	0.0351126	0.04934423
515204	6667840	0.58	1	0.004934783	0.249458005	0.0351126	0.04934423
515454	6667840	0.52	1	0.002489164	0.246090347	0.029003839	0.034807886
515704	6667840	0.52	1	0.002489164	0.246090347	0.029003839	0.034807886
516954	6667840	0.604	1	0.006475431	0.251329698	0.037653293	0.056736151
514454	6668090	0.58	1	0.004934783	0.249458005	0.0351126	0.04934423
516204	6668090	0.58	1	0.004934783	0.249458005	0.0351126	0.04934423
516454	6668090	0.58	1	0.004934783	0.249458005	0.0351126	0.04934423
517704	6668090	0.576	1	0.004715681	0.249180049	0.034692523	0.048209482
517954	6668090	0.576	1	0.004715681	0.249180049	0.034692523	0.048209482
512454	6668340	0.688	1	0.016505252	0.261971928	0.04637439	0.092478779
513704	6668340	0.68	1	0.015119411	0.260571192	0.045584404	0.088274295
513954	6668340	0.68	1	0.015119411	0.260571192	0.045584404	0.088274295
515454	6668340	0.684	1	0.015797904	0.261258017	0.045981069	0.090352084
515954	6668340	0.684	1	0.015797904	0.261258017	0.045981069	0.090352084
516704	6668340	0.7	1	0.018811323	0.264290203	0.047532836	0.099163954
516954	6668340	0.68	1	0.015119411	0.260571192	0.045584404	0.088274295
517204	6668340	0.68	1	0.015119411	0.260571192	0.045584404	0.088274295
517454	6668340	0.68	1	0.015119411	0.260571192	0.045584404	0.088274295
518204	6668340	0.7	1	0.018811323	0.264290203	0.047532836	0.099163954
513204	6668590	0.688	1	0.016505252	0.261971928	0.04637439	0.092478779
514704	6668590	0.648	1	0.010609786	0.255912798	0.042311465	0.073282949
515454	6668590	0.684	1	0.015797904	0.261258017	0.045981069	0.090352084
515954	6668590	0.684	1	0.015797904	0.261258017	0.045981069	0.090352084
516204	6668590	0.7	1	0.018811323	0.264290203	0.047532836	0.099163954
516704	6668590	0.7	1	0.018811323	0.264290203	0.047532836	0.099163954
513204	6668840	0.688	1	0.016505252	0.261971928	0.04637439	0.092478779
515204	6668840	0.648	1	0.010609786	0.255912798	0.042311465	0.073282949
516704	6668840	0.7	1	0.018811323	0.264290203	0.047532836	0.099163954
513454	6669090	0.688	1	0.016505252	0.261971928	0.04637439	0.092478779
514954	6669090	0.648	1	0.010609786	0.255912798	0.042311465	0.073282949
518204	6669090	0.7	1	0.018811323	0.264290203	0.047532836	0.099163954
518704	6669090	0.692	1	0.017242533	0.262714284	0.046764215	0.094655533
513204	6669340	0.632	1	0.008872806	0.254042453	0.040628118	0.066770907
515704	6669340	0.78	1	0.043395908	0.290541547	0.054464271	0.157918183
515954	6669340	0.78	1	0.043395908	0.290541547	0.054464271	0.157918183
517204	6669340	0.664	1	0.012673365	0.25807028	0.04396764	0.080430098
518704	6669340	0.656	1	0.011597424	0.256952428	0.043143722	0.076773399
518954	6669340	0.656	1	0.011597424	0.256952428	0.043143722	0.076773399
513454	6669590	0.632	1	0.008872806	0.254042453	0.040628118	0.066770907
514954	6669590	0.776	1	0.04170773	0.28855768	0.054130473	0.154286605
517454	6669590	0.664	1	0.012673365	0.25807028	0.04396764	0.080430098
517704	6669590	0.652	1	0.011093	0.256423266	0.04272854	0.075007873
517954	6669590	0.652	1	0.011093	0.256423266	0.04272854	0.075007873
518204	6669590	0.652	1	0.011093	0.256423266	0.04272854	0.075007873
518454	6669590	0.652	1	0.011093	0.256423266	0.04272854	0.075007873
518704	6669590	0.656	1	0.011597424	0.256952428	0.043143722	0.076773399
518954	6669590	0.656	1	0.011597424	0.256952428	0.043143722	0.076773399
513704	6669840	0.724	1	0.024355092	0.26987187	0.049743916	0.114019026
514704	6669840	0.776	1	0.04170773	0.28855768	0.054130473	0.154286605
514954	6669840	0.776	1	0.04170773	0.28855768	0.054130473	0.154286605
517704	6669840	0.652	1	0.011093	0.256423266	0.04272854	0.075007873
517954	6669840	0.652	1	0.011093	0.256423266	0.04272854	0.075007873
518204	6669840	0.652	1	0.011093	0.256423266	0.04272854	0.075007873
519454	6669840	0.62	1	0.00775471	0.252800679	0.039355143	0.062269522
516954	6670090	0.664	1	0.012673365	0.25807028	0.04396764	0.080430098
517454	6670090	0.664	1	0.012673365	0.25807028	0.04396764	0.080430098
517704	6670090	0.652	1	0.011093	0.256423266	0.04272854	0.075007873
517954	6670090	0.652	1	0.011093	0.256423266	0.04272854	0.075007873
518204	6670090	0.652	1	0.011093	0.256423266	0.04272854	0.075007873
518454	6670090	0.652	1	0.011093	0.256423266	0.04272854	0.075007873
518704	6670090	0.656	1	0.011597424	0.256952428	0.043143722	0.076773399
519454	6670090	0.62	1	0.00775471	0.252800679	0.039355143	0.062269522
513954	6670340	0.724	1	0.024355092	0.26987187	0.049743916	0.114019026
514954	6670340	0.776	1	0.04170773	0.28855768	0.054130473	0.154286605
515204	6670340	0.776	1	0.04170773	0.28855768	0.054130473	0.154286605
515454	6670340	0.78	1	0.043395908	0.290541547	0.054464271	0.157918183
515704	6670340	0.78	1	0.043395908	0.290541547	0.054464271	0.157918183
516204	6670340	0.728	1	0.025413783	0.270947978	0.050098285	0.11670279
516954	6670340	0.664	1	0.012673365	0.25807028	0.04396764	0.080430098
517204	6670340	0.664	1	0.012673365	0.25807028	0.04396764	0.080430098
517704	6670340	0.652	1	0.011093	0.256423266	0.04272854	0.075007873
517954	6670340	0.652	1	0.011093	0.256423266	0.04272854	0.075007873
518204	6670340	0.652	1	0.011093	0.256423266	0.04272854	0.075007873
518454	6670340	0.652	1	0.011093	0.256423266	0.04272854	0.075007873
518704	6670340	0.656	1	0.011597424	0.256952428	0.043143722	0.076773399
518954	6670340	0.656	1	0.011597424	0.256952428	0.043143722	0.076773399
512954	6670590	0.632	1	0.008872806	0.254042453	0.040628118	0.066770907
516204	6670590	0.728	1	0.025413783	0.270947978	0.050098285	0.11670279
516454	6670590	0.728	1	0.025413783	0.270947978	0.050098285	0.11670279
516704	6670590	0.728	1	0.025413783	0.270947978	0.050098285	0.11670279
516954	6670590	0.664	1	0.012673365	0.25807028	0.04396764	0.080430098
517454	6670590	0.664	1	0.012673365	0.25807028	0.04396764	0.080430098
518204	6670590	0.652	1	0.011093	0.256423266	0.04272854	0.075007873
518704	6670590	0.656	1	0.011597424	0.256952428	0.043143722	0.076773399
515204	6670840	0.776	1	0.04170773	0.28855768	0.054130473	0.154286605
517204	6670840	0.664	1	0.012673365	0.25807028	0.04396764	0.080430098
517704	6670840	0.652	1	0.011093	0.256423266	0.04272854	0.075007873
517954	6670840	0.652	1	0.011093	0.256423266	0.04272854	0.075007873
518204	6670840	0.652	1	0.011093	0.256423266	0.04272854	0.075007873
518704	6670840	0.656	1	0.011597424	0.256952428	0.043143722	0.076773399
519454	6670840	0.62	1	0.00775471	0.252800679	0.039355143	0.062269522
512954	6671090	0.64	1	0.009703688	0.254944779	0.041472416	0.06995119
513704	6671090	0.688	1	0.016505252	0.261971928	0.04637439	0.092478779
515954	6671090	0.688	1	0.016505252	0.261971928	0.04637439	0.092478779
516204	6671090	0.672	1	0.013844811	0.259273763	0.044781692	0.084260965
517204	6671090	0.74	1	0.028845283	0.274475704	0.051138542	0.125139088
517954	6671090	0.768	1	0.038492386	0.284877859	0.053469732	0.147272071
518954	6671090	0.588	1	0.005403421	0.250041625	0.035956219	0.051694484
512704	6671340	0.64	1	0.009703688	0.254944779	0.041472416	0.06995119
513704	6671340	0.688	1	0.016505252	0.261971928	0.04637439	0.092478779
516704	6671340	0.672	1	0.013844811	0.259273763	0.044781692	0.084260965
512454	6671590	0.64	1	0.009703688	0.254944779	0.041472416	0.06995119
516204	6671590	0.672	1	0.013844811	0.259273763	0.044781692	0.084260965
518704	6671590	0.588	1	0.005403421	0.250041625	0.035956219	0.051694484
519454	6671590	0.588	1	0.005403421	0.250041625	0.035956219	0.051694484
513954	6671840	0.688	1	0.016505252	0.261971928	0.04637439	0.092478779
515954	6671840	0.688	1	0.016505252	0.261971928	0.04637439	0.092478779
516204	6671840	0.672	1	0.013844811	0.259273763	0.044781692	0.084260965
519204	6671840	0.588	1	0.005403421	0.250041625	0.035956219	0.051694484
517704	6672090	0.672	1	0.013844811	0.259273763	0.044781692	0.084260965
518954	6672090	0.636	1	0.009279224	0.25448575	0.041050828	0.068342552
514204	6672340	0.452	1	0.001139208	0.243787855	0.02281231	0.023437489
514454	6672340	0.452	1	0.001139208	0.243787855	0.02281231	0.023437489
515204	6672340	0.68	1	0.015119411	0.260571192	0.045584404	0.088274295
515704	6672340	0.708	1	0.020513365	0.265998488	0.048286004	0.10388711
517704	6672340	0.672	1	0.013844811	0.259273763	0.044781692	0.084260965
518954	6672340	0.636	1	0.009279224	0.25448575	0.041050828	0.068342552
514454	6672590	0.452	1	0.001139208	0.243787855	0.02281231	0.023437489
518704	6672590	0.636	1	0.009279224	0.25448575	0.041050828	0.068342552
518954	6672590	0.636	1	0.009279224	0.25448575	0.041050828	0.068342552
514454	6672840	0.452	1	0.001139208	0.243787855	0.02281231	0.023437489
515954	6672840	0.708	1	0.020513365	0.265998488	0.048286004	0.10388711
518454	6672840	0.672	1	0.013844811	0.259273763	0.044781692	0.084260965
513204	6673090	1.016	1	0.160918545	1.21986824	0.228942855	0.623107729
514454	6673090	0.628	1	0.00848371	0.253614245	0.040204477	0.065235404
515704	6673090	0.68	1	0.015119411	0.260571192	0.045584404	0.088274295
515954	6673090	0.68	1	0.015119411	0.260571192	0.045584404	0.088274295
516204	6673090	0.744	1	0.030078298	0.275761282	0.051478321	0.128084596
516704	6673090	0.744	1	0.030078298	0.275761282	0.051478321	0.128084596
513204	6673340	1.016	1	0.160918545	1.21986824	0.228942855	0.623107729
513454	6673340	1.016	1	0.160918545	1.21986824	0.228942855	0.623107729
514454	6673340	0.628	1	0.00848371	0.253614245	0.040204477	0.065235404
514704	6673340	0.656	1	0.011597424	0.256952428	0.043143722	0.076773399
515454	6673340	0.68	1	0.015119411	0.260571192	0.045584404	0.088274295
515704	6673340	0.68	1	0.015119411	0.260571192	0.045584404	0.088274295
515954	6673340	0.68	1	0.015119411	0.260571192	0.045584404	0.088274295
516954	6673340	0.728	1	0.025413783	0.270947978	0.050098285	0.11670279
513454	6673590	1.016	1	0.160918545	1.21986824	0.228942855	0.623107729
513704	6673590	0.628	1	0.00848371	0.253614245	0.040204477	0.065235404
514454	6673590	0.628	1	0.00848371	0.253614245	0.040204477	0.065235404
514704	6673590	0.656	1	0.011597424	0.256952428	0.043143722	0.076773399
515454	6673590	0.68	1	0.015119411	0.260571192	0.045584404	0.088274295
515954	6673590	0.68	1	0.015119411	0.260571192	0.045584404	0.088274295
516954	6673590	0.728	1	0.025413783	0.270947978	0.050098285	0.11670279
513704	6673840	0.6	1	0.006189356	0.250991617	0.037228172	0.055431413
513954	6673840	0.6	1	0.006189356	0.250991617	0.037228172	0.055431413
514204	6673840	0.6	1	0.006189356	0.250991617	0.037228172	0.055431413
514454	6673840	0.6	1	0.006189356	0.250991617	0.037228172	0.055431413
514704	6673840	0.604	1	0.006475431	0.251329698	0.037653293	0.056736151
514954	6673840	0.604	1	0.006475431	0.251329698	0.037653293	0.056736151
517704	6673840	0.728	1	0.025413783	0.270947978	0.050098285	0.11670279
514204	6674090	0.6	1	0.006189356	0.250991617	0.037228172	0.055431413
514454	6674090	0.6	1	0.006189356	0.250991617	0.037228172	0.055431413
514704	6674090	0.604	1	0.006475431	0.251329698	0.037653293	0.056736151
514954	6674090	0.604	1	0.006475431	0.251329698	0.037653293	0.056736151
515204	6674090	0.604	1	0.006475431	0.251329698	0.037653293	0.056736151
515454	6674090	0.68	1	0.015119411	0.260571192	0.045584404	0.088274295
515704	6674090	0.68	1	0.015119411	0.260571192	0.045584404	0.088274295
514954	6674340	0.604	1	0.006475431	0.251329698	0.037653293	0.056736151
515704	6674340	0.68	1	0.015119411	0.260571192	0.045584404	0.088274295
515954	6674340	0.68	1	0.015119411	0.260571192	0.045584404	0.088274295
516204	6674340	0.648	1	0.010609786	0.255912798	0.042311465	0.073282949
517454	6674340	0.668	1	0.013246682	0.258660821	0.044375993	0.082323251
517704	6674340	0.728	1	0.025413783	0.270947978	0.050098285	0.11670279
515454	6674590	0.68	1	0.015119411	0.260571192	0.045584404	0.088274295
515704	6674590	0.68	1	0.015119411	0.260571192	0.045584404	0.088274295
515954	6674590	0.68	1	0.015119411	0.260571192	0.045584404	0.088274295
516204	6674590	0.648	1	0.010609786	0.255912798	0.042311465	0.073282949
516204	6674840	0.464	1	0.001308148	0.244107822	0.023837001	0.025131756
514704	6667840	0.58	1	0.004934783	0.249458005	0.0351126	0.04934423
513704	6668090	0.62	1	0.00775471	0.252800679	0.039355143	0.062269522
514954	6668090	0.58	1	0.004934783	0.249458005	0.0351126	0.04934423
515204	6668090	0.58	1	0.004934783	0.249458005	0.0351126	0.04934423
515704	6668090	0.52	1	0.002489164	0.246090347	0.029003839	0.034807886
578232.7	6733663.4	0.96	2	0.143324707	0.713983756	0.131037584	0.449892056
578482.7	6733663.4	0.956	2	0.141693611	0.689368281	0.12613947	0.439546078
578732.7	6733663.4	0.956	2	0.141693611	0.689368281	0.12613947	0.439546078
578982.7	6733663.4	0.956	2	0.141693611	0.689368281	0.12613947	0.439546078
579232.7	6733663.4	0.956	2	0.141693611	0.689368281	0.12613947	0.439546078
579482.7	6733663.4	0.956	2	0.141693611	0.689368281	0.12613947	0.439546078
579732.7	6733663.4	0.956	2	0.141693611	0.689368281	0.12613947	0.439546078
577732.7	6733913.4	0.96	2	0.143324707	0.713983756	0.131037584	0.449892056
577982.7	6733913.4	0.96	2	0.143324707	0.713983756	0.131037584	0.449892056
578232.7	6733913.4	0.96	2	0.143324707	0.713983756	0.131037584	0.449892056
578482.7	6733913.4	0.956	2	0.141693611	0.689368281	0.12613947	0.439546078
578732.7	6733913.4	0.956	2	0.141693611	0.689368281	0.12613947	0.439546078
578982.7	6733913.4	0.956	2	0.141693611	0.689368281	0.12613947	0.439546078
579232.7	6733913.4	0.956	2	0.141693611	0.689368281	0.12613947	0.439546078
579482.7	6733913.4	0.956	2	0.141693611	0.689368281	0.12613947	0.439546078
579732.7	6733913.4	0.956	2	0.141693611	0.689368281	0.12613947	0.439546078
579982.7	6733913.4	0.952	2	0.140005732	0.665959651	0.121481155	0.429438022
580232.7	6733913.4	0.952	2	0.140005732	0.665959651	0.121481155	0.429438022
577482.7	6734163.4	0.98	2	0.150667246	0.857096449	0.159370188	0.505391462
577732.7	6734163.4	0.96	2	0.143324707	0.713983756	0.131037584	0.449892056
577982.7	6734163.4	0.96	2	0.143324707	0.713983756	0.131037584	0.449892056
578232.7	6734163.4	0.96	2	0.143324707	0.713983756	0.131037584	0.449892056
578482.7	6734163.4	0.956	2	0.141693611	0.689368281	0.12613947	0.439546078
578732.7	6734163.4	0.956	2	0.141693611	0.689368281	0.12613947	0.439546078
578982.7	6734163.4	0.956	2	0.141693611	0.689368281	0.12613947	0.439546078
579232.7	6734163.4	0.956	2	0.141693611	0.689368281	0.12613947	0.439546078
579482.7	6734163.4	0.956	2	0.141693611	0.689368281	0.12613947	0.439546078
579732.7	6734163.4	0.956	2	0.141693611	0.689368281	0.12613947	0.439546078
579982.7	6734163.4	0.952	2	0.140005732	0.665959651	0.121481155	0.429438022
580232.7	6734163.4	0.952	2	0.140005732	0.665959651	0.121481155	0.429438022
580482.7	6734163.4	0.952	2	0.140005732	0.665959651	0.121481155	0.429438022
577482.7	6734413.4	0.98	2	0.150667246	0.857096449	0.159370188	0.505391462
577732.7	6734413.4	0.96	2	0.143324707	0.713983756	0.131037584	0.449892056
577982.7	6734413.4	0.96	2	0.143324707	0.713983756	0.131037584	0.449892056
578232.7	6734413.4	0.96	2	0.143324707	0.713983756	0.131037584	0.449892056
578482.7	6734413.4	0.956	2	0.141693611	0.689368281	0.12613947	0.439546078
578732.7	6734413.4	0.956	2	0.141693611	0.689368281	0.12613947	0.439546078
578982.7	6734413.4	0.956	2	0.141693611	0.689368281	0.12613947	0.439546078
579232.7	6734413.4	0.956	2	0.141693611	0.689368281	0.12613947	0.439546078
579482.7	6734413.4	0.956	2	0.141693611	0.689368281	0.12613947	0.439546078
579732.7	6734413.4	0.956	2	0.141693611	0.689368281	0.12613947	0.439546078
579982.7	6734413.4	0.952	2	0.140005732	0.665959651	0.121481155	0.429438022
580232.7	6734413.4	0.952	2	0.140005732	0.665959651	0.121481155	0.429438022
580482.7	6734413.4	0.952	2	0.140005732	0.665959651	0.121481155	0.429438022
580732.7	6734413.4	0.952	2	0.140005732	0.665959651	0.121481155	0.429438022
577232.7	6734663.4	0.956	2	0.141693611	0.689368281	0.12613947	0.439546078
577482.7	6734663.4	0.956	2	0.141693611	0.689368281	0.12613947	0.439546078
577732.7	6734663.4	0.944	2	0.136456669	0.622563	0.112856949	0.409913917
577982.7	6734663.4	0.944	2	0.136456669	0.622563	0.112856949	0.409913917
578232.7	6734663.4	0.944	2	0.136456669	0.622563	0.112856949	0.409913917
578482.7	6734663.4	0.952	2	0.140005732	0.665959651	0.121481155	0.429438022
578732.7	6734663.4	0.952	2	0.140005732	0.665959651	0.121481155	0.429438022
578982.7	6734663.4	0.952	2	0.140005732	0.665959651	0.121481155	0.429438022
579232.7	6734663.4	0.956	2	0.141693611	0.689368281	0.12613947	0.439546078
579482.7	6734663.4	0.956	2	0.141693611	0.689368281	0.12613947	0.439546078
579732.7	6734663.4	0.956	2	0.141693611	0.689368281	0.12613947	0.439546078
579982.7	6734663.4	0.956	2	0.141693611	0.689368281	0.12613947	0.439546078
580232.7	6734663.4	0.956	2	0.141693611	0.689368281	0.12613947	0.439546078
580482.7	6734663.4	0.956	2	0.141693611	0.689368281	0.12613947	0.439546078
580732.7	6734663.4	0.956	2	0.141693611	0.689368281	0.12613947	0.439546078
576732.7	6734913.4	0.956	2	0.141693611	0.689368281	0.12613947	0.439546078
576982.7	6734913.4	0.956	2	0.141693611	0.689368281	0.12613947	0.439546078
577232.7	6734913.4	0.956	2	0.141693611	0.689368281	0.12613947	0.439546078
577482.7	6734913.4	0.956	2	0.141693611	0.689368281	0.12613947	0.439546078
577732.7	6734913.4	0.944	2	0.136456669	0.622563	0.112856949	0.409913917
577982.7	6734913.4	0.944	2	0.136456669	0.622563	0.112856949	0.409913917
578232.7	6734913.4	0.944	2	0.136456669	0.622563	0.112856949	0.409913917
578732.7	6734913.4	0.952	2	0.140005732	0.665959651	0.121481155	0.429438022
578982.7	6734913.4	0.952	2	0.140005732	0.665959651	0.121481155	0.429438022
579232.7	6734913.4	0.956	2	0.141693611	0.689368281	0.12613947	0.439546078
579482.7	6734913.4	0.956	2	0.141693611	0.689368281	0.12613947	0.439546078
579732.7	6734913.4	0.956	2	0.141693611	0.689368281	0.12613947	0.439546078
579982.7	6734913.4	0.956	2	0.141693611	0.689368281	0.12613947	0.439546078
580232.7	6734913.4	0.956	2	0.141693611	0.689368281	0.12613947	0.439546078
580482.7	6734913.4	0.956	2	0.141693611	0.689368281	0.12613947	0.439546078
580732.7	6734913.4	0.956	2	0.141693611	0.689368281	0.12613947	0.439546078
576482.7	6735163.4	0.948	2	0.138260279	0.64370736	0.117055875	0.419562417
576732.7	6735163.4	0.956	2	0.141693611	0.689368281	0.12613947	0.439546078
576982.7	6735163.4	0.956	2	0.141693611	0.689368281	0.12613947	0.439546078
577232.7	6735163.4	0.956	2	0.141693611	0.689368281	0.12613947	0.439546078
577482.7	6735163.4	0.956	2	0.141693611	0.689368281	0.12613947	0.439546078
577732.7	6735163.4	0.944	2	0.136456669	0.622563	0.112856949	0.409913917
577982.7	6735163.4	0.944	2	0.136456669	0.622563	0.112856949	0.409913917
578232.7	6735163.4	0.944	2	0.136456669	0.622563	0.112856949	0.409913917
578482.7	6735163.4	0.952	2	0.140005732	0.665959651	0.121481155	0.429438022
578732.7	6735163.4	0.952	2	0.140005732	0.665959651	0.121481155	0.429438022
578982.7	6735163.4	0.952	2	0.140005732	0.665959651	0.121481155	0.429438022
579232.7	6735163.4	0.956	2	0.141693611	0.689368281	0.12613947	0.439546078
579482.7	6735163.4	0.956	2	0.141693611	0.689368281	0.12613947	0.439546078
579732.7	6735163.4	0.956	2	0.141693611	0.689368281	0.12613947	0.439546078
579982.7	6735163.4	0.956	2	0.141693611	0.689368281	0.12613947	0.439546078
580232.7	6735163.4	0.956	2	0.141693611	0.689368281	0.12613947	0.439546078
580482.7	6735163.4	0.956	2	0.141693611	0.689368281	0.12613947	0.439546078
580732.7	6735163.4	0.956	2	0.141693611	0.689368281	0.12613947	0.439546078
580982.7	6735163.4	0.952	2	0.140005732	0.665959651	0.121481155	0.429438022
573982.7	6735413.4	0.908	2	0.117654181	0.475007245	0.084163269	0.332473799
574232.7	6735413.4	0.908	2	0.117654181	0.475007245	0.084163269	0.332473799
574482.7	6735413.4	0.932	2	0.130694887	0.565322126	0.101552251	0.38227942
574732.7	6735413.4	0.932	2	0.130694887	0.565322126	0.101552251	0.38227942
574982.7	6735413.4	0.932	2	0.130694887	0.565322126	0.101552251	0.38227942
575732.7	6735413.4	0.928	2	0.128658123	0.548162775	0.098192799	0.373488301
575982.7	6735413.4	0.948	2	0.138260279	0.64370736	0.117055875	0.419562417
576232.7	6735413.4	0.948	2	0.138260279	0.64370736	0.117055875	0.419562417
576482.7	6735413.4	0.948	2	0.138260279	0.64370736	0.117055875	0.419562417
576732.7	6735413.4	0.956	2	0.141693611	0.689368281	0.12613947	0.439546078
576982.7	6735413.4	0.956	2	0.141693611	0.689368281	0.12613947	0.439546078
577232.7	6735413.4	0.956	2	0.141693611	0.689368281	0.12613947	0.439546078
577482.7	6735413.4	0.956	2	0.141693611	0.689368281	0.12613947	0.439546078
577732.7	6735413.4	0.944	2	0.136456669	0.622563	0.112856949	0.409913917
577982.7	6735413.4	0.944	2	0.136456669	0.622563	0.112856949	0.409913917
578232.7	6735413.4	0.944	2	0.136456669	0.622563	0.112856949	0.409913917
578482.7	6735413.4	0.952	2	0.140005732	0.665959651	0.121481155	0.429438022
578732.7	6735413.4	0.952	2	0.140005732	0.665959651	0.121481155	0.429438022
578982.7	6735413.4	0.952	2	0.140005732	0.665959651	0.121481155	0.429438022
579232.7	6735413.4	0.956	2	0.141693611	0.689368281	0.12613947	0.439546078
579482.7	6735413.4	0.964	2	0.144899994	0.739858822	0.136182362	0.460481556
579732.7	6735413.4	0.964	2	0.144899994	0.739858822	0.136182362	0.460481556
579982.7	6735413.4	0.952	2	0.140005732	0.665959651	0.121481155	0.429438022
580232.7	6735413.4	0.952	2	0.140005732	0.665959651	0.121481155	0.429438022
580482.7	6735413.4	0.952	2	0.140005732	0.665959651	0.121481155	0.429438022
580732.7	6735413.4	0.952	2	0.140005732	0.665959651	0.121481155	0.429438022
580982.7	6735413.4	0.936	2	0.13267389	0.583414138	0.105111713	0.391277462
573482.7	6735663.4	0.968	2	0.146420596	0.767048609	0.141580792	0.471320311
573732.7	6735663.4	0.968	2	0.146420596	0.767048609	0.141580792	0.471320311
573982.7	6735663.4	0.968	2	0.146420596	0.767048609	0.141580792	0.471320311
574232.7	6735663.4	0.968	2	0.146420596	0.767048609	0.141580792	0.471320311
574482.7	6735663.4	0.976	2	0.149302834	0.825605664	0.153167315	0.493769188
574732.7	6735663.4	0.976	2	0.149302834	0.825605664	0.153167315	0.493769188
574982.7	6735663.4	0.976	2	0.149302834	0.825605664	0.153167315	0.493769188
575232.7	6735663.4	1.016	2	0.160918545	1.21986824	0.228942855	0.623107729
575482.7	6735663.4	1.016	2	0.160918545	1.21986824	0.228942855	0.623107729
575732.7	6735663.4	1.016	2	0.160918545	1.21986824	0.228942855	0.623107729
575982.7	6735663.4	0.956	2	0.141693611	0.689368281	0.12613947	0.439546078
576232.7	6735663.4	0.956	2	0.141693611	0.689368281	0.12613947	0.439546078
576482.7	6735663.4	0.956	2	0.141693611	0.689368281	0.12613947	0.439546078
576732.7	6735663.4	0.956	2	0.141693611	0.689368281	0.12613947	0.439546078
576982.7	6735663.4	0.956	2	0.141693611	0.689368281	0.12613947	0.439546078
577232.7	6735663.4	0.956	2	0.141693611	0.689368281	0.12613947	0.439546078
577482.7	6735663.4	0.956	2	0.141693611	0.689368281	0.12613947	0.439546078
577732.7	6735663.4	0.96	2	0.143324707	0.713983756	0.131037584	0.449892056
577982.7	6735663.4	0.96	2	0.143324707	0.713983756	0.131037584	0.449892056
578232.7	6735663.4	0.96	2	0.143324707	0.713983756	0.131037584	0.449892056
578482.7	6735663.4	0.964	2	0.144899994	0.739858822	0.136182362	0.460481556
578732.7	6735663.4	0.964	2	0.144899994	0.739858822	0.136182362	0.460481556
578982.7	6735663.4	0.964	2	0.144899994	0.739858822	0.136182362	0.460481556
579232.7	6735663.4	0.964	2	0.144899994	0.739858822	0.136182362	0.460481556
579482.7	6735663.4	0.964	2	0.144899994	0.739858822	0.136182362	0.460481556
579732.7	6735663.4	0.964	2	0.144899994	0.739858822	0.136182362	0.460481556
579982.7	6735663.4	0.952	2	0.140005732	0.665959651	0.121481155	0.429438022
580232.7	6735663.4	0.952	2	0.140005732	0.665959651	0.121481155	0.429438022
580482.7	6735663.4	0.952	2	0.140005732	0.665959651	0.121481155	0.429438022
580732.7	6735663.4	0.952	2	0.140005732	0.665959651	0.121481155	0.429438022
580982.7	6735663.4	0.936	2	0.13267389	0.583414138	0.105111713	0.391277462
573232.7	6735913.4	0.968	2	0.146420596	0.767048609	0.141580792	0.471320311
573482.7	6735913.4	0.968	2	0.146420596	0.767048609	0.141580792	0.471320311
573732.7	6735913.4	0.968	2	0.146420596	0.767048609	0.141580792	0.471320311
573982.7	6735913.4	0.968	2	0.146420596	0.767048609	0.141580792	0.471320311
574232.7	6735913.4	0.968	2	0.146420596	0.767048609	0.141580792	0.471320311
574482.7	6735913.4	0.976	2	0.149302834	0.825605664	0.153167315	0.493769188
574732.7	6735913.4	0.976	2	0.149302834	0.825605664	0.153167315	0.493769188
574982.7	6735913.4	0.976	2	0.149302834	0.825605664	0.153167315	0.493769188
575232.7	6735913.4	1.016	2	0.160918545	1.21986824	0.228942855	0.623107729
575482.7	6735913.4	1.016	2	0.160918545	1.21986824	0.228942855	0.623107729
575732.7	6735913.4	1.016	2	0.160918545	1.21986824	0.228942855	0.623107729
575982.7	6735913.4	0.956	2	0.141693611	0.689368281	0.12613947	0.439546078
576232.7	6735913.4	0.956	2	0.141693611	0.689368281	0.12613947	0.439546078
576482.7	6735913.4	0.956	2	0.141693611	0.689368281	0.12613947	0.439546078
576732.7	6735913.4	0.956	2	0.141693611	0.689368281	0.12613947	0.439546078
576982.7	6735913.4	0.956	2	0.141693611	0.689368281	0.12613947	0.439546078
577232.7	6735913.4	0.956	2	0.141693611	0.689368281	0.12613947	0.439546078
577482.7	6735913.4	0.956	2	0.141693611	0.689368281	0.12613947	0.439546078
577732.7	6735913.4	0.96	2	0.143324707	0.713983756	0.131037584	0.449892056
577982.7	6735913.4	0.96	2	0.143324707	0.713983756	0.131037584	0.449892056
578232.7	6735913.4	0.96	2	0.143324707	0.713983756	0.131037584	0.449892056
578482.7	6735913.4	0.964	2	0.144899994	0.739858822	0.136182362	0.460481556
578732.7	6735913.4	0.964	2	0.144899994	0.739858822	0.136182362	0.460481556
578982.7	6735913.4	0.964	2	0.144899994	0.739858822	0.136182362	0.460481556
579232.7	6735913.4	0.964	2	0.144899994	0.739858822	0.136182362	0.460481556
579482.7	6735913.4	0.964	2	0.144899994	0.739858822	0.136182362	0.460481556
579732.7	6735913.4	0.964	2	0.144899994	0.739858822	0.136182362	0.460481556
579982.7	6735913.4	0.952	2	0.140005732	0.665959651	0.121481155	0.429438022
580232.7	6735913.4	0.952	2	0.140005732	0.665959651	0.121481155	0.429438022
580482.7	6735913.4	0.952	2	0.140005732	0.665959651	0.121481155	0.429438022
580732.7	6735913.4	0.952	2	0.140005732	0.665959651	0.121481155	0.429438022
572982.7	6736163.4	0.968	2	0.146420596	0.767048609	0.141580792	0.471320311
573232.7	6736163.4	0.968	2	0.146420596	0.767048609	0.141580792	0.471320311
573482.7	6736163.4	0.968	2	0.146420596	0.767048609	0.141580792	0.471320311
573732.7	6736163.4	0.968	2	0.146420596	0.767048609	0.141580792	0.471320311
573982.7	6736163.4	0.968	2	0.146420596	0.767048609	0.141580792	0.471320311
574232.7	6736163.4	0.968	2	0.146420596	0.767048609	0.141580792	0.471320311
574482.7	6736163.4	0.976	2	0.149302834	0.825605664	0.153167315	0.493769188
574732.7	6736163.4	0.976	2	0.149302834	0.825605664	0.153167315	0.493769188
574982.7	6736163.4	0.976	2	0.149302834	0.825605664	0.153167315	0.493769188
575232.7	6736163.4	1.016	2	0.160918545	1.21986824	0.228942855	0.623107729
575482.7	6736163.4	1.016	2	0.160918545	1.21986824	0.228942855	0.623107729
575732.7	6736163.4	1.016	2	0.160918545	1.21986824	0.228942855	0.623107729
575982.7	6736163.4	0.956	2	0.141693611	0.689368281	0.12613947	0.439546078
576232.7	6736163.4	0.956	2	0.141693611	0.689368281	0.12613947	0.439546078
576482.7	6736163.4	0.956	2	0.141693611	0.689368281	0.12613947	0.439546078
576732.7	6736163.4	0.956	2	0.141693611	0.689368281	0.12613947	0.439546078
576982.7	6736163.4	0.956	2	0.141693611	0.689368281	0.12613947	0.439546078
577232.7	6736163.4	0.956	2	0.141693611	0.689368281	0.12613947	0.439546078
577482.7	6736163.4	0.956	2	0.141693611	0.689368281	0.12613947	0.439546078
577732.7	6736163.4	0.96	2	0.143324707	0.713983756	0.131037584	0.449892056
577982.7	6736163.4	0.96	2	0.143324707	0.713983756	0.131037584	0.449892056
578232.7	6736163.4	0.96	2	0.143324707	0.713983756	0.131037584	0.449892056
578482.7	6736163.4	0.964	2	0.144899994	0.739858822	0.136182362	0.460481556
578732.7	6736163.4	0.964	2	0.144899994	0.739858822	0.136182362	0.460481556
578982.7	6736163.4	0.964	2	0.144899994	0.739858822	0.136182362	0.460481556
579232.7	6736163.4	0.964	2	0.144899994	0.739858822	0.136182362	0.460481556
579482.7	6736163.4	0.964	2	0.144899994	0.739858822	0.136182362	0.460481556
579732.7	6736163.4	0.964	2	0.144899994	0.739858822	0.136182362	0.460481556
579982.7	6736163.4	0.952	2	0.140005732	0.665959651	0.121481155	0.429438022
580232.7	6736163.4	0.952	2	0.140005732	0.665959651	0.121481155	0.429438022
580482.7	6736163.4	0.952	2	0.140005732	0.665959651	0.121481155	0.429438022
580732.7	6736163.4	0.952	2	0.140005732	0.665959651	0.121481155	0.429438022
572732.7	6736413.4	0.952	2	0.140005732	0.665959651	0.121481155	0.429438022
572982.7	6736413.4	0.952	2	0.140005732	0.665959651	0.121481155	0.429438022
573232.7	6736413.4	0.952	2	0.140005732	0.665959651	0.121481155	0.429438022
573482.7	6736413.4	0.952	2	0.140005732	0.665959651	0.121481155	0.429438022
573732.7	6736413.4	0.952	2	0.140005732	0.665959651	0.121481155	0.429438022
573982.7	6736413.4	0.952	2	0.140005732	0.665959651	0.121481155	0.429438022
574232.7	6736413.4	0.952	2	0.140005732	0.665959651	0.121481155	0.429438022
574482.7	6736413.4	0.88	2	0.100450911	0.401697291	0.071025262	0.282507525
574732.7	6736413.4	0.88	2	0.100450911	0.401697291	0.071025262	0.282507525
574982.7	6736413.4	0.88	2	0.100450911	0.401697291	0.071025262	0.282507525
575232.7	6736413.4	0.868	2	0.092749119	0.378372442	0.067190515	0.263462176
575482.7	6736413.4	0.868	2	0.092749119	0.378372442	0.067190515	0.263462176
575732.7	6736413.4	0.868	2	0.092749119	0.378372442	0.067190515	0.263462176
575982.7	6736413.4	0.956	2	0.141693611	0.689368281	0.12613947	0.439546078
576232.7	6736413.4	0.956	2	0.141693611	0.689368281	0.12613947	0.439546078
576482.7	6736413.4	0.956	2	0.141693611	0.689368281	0.12613947	0.439546078
576732.7	6736413.4	0.956	2	0.141693611	0.689368281	0.12613947	0.439546078
576982.7	6736413.4	0.912	2	0.119957895	0.488075032	0.086622546	0.340299524
577232.7	6736413.4	0.912	2	0.119957895	0.488075032	0.086622546	0.340299524
577482.7	6736413.4	0.912	2	0.119957895	0.488075032	0.086622546	0.340299524
577732.7	6736413.4	0.952	2	0.140005732	0.665959651	0.121481155	0.429438022
578232.7	6736413.4	0.952	2	0.140005732	0.665959651	0.121481155	0.429438022
578482.7	6736413.4	0.952	2	0.140005732	0.665959651	0.121481155	0.429438022
578732.7	6736413.4	0.952	2	0.140005732	0.665959651	0.121481155	0.429438022
578982.7	6736413.4	0.952	2	0.140005732	0.665959651	0.121481155	0.429438022
579232.7	6736413.4	0.956	2	0.141693611	0.689368281	0.12613947	0.439546078
579482.7	6736413.4	0.956	2	0.141693611	0.689368281	0.12613947	0.439546078
579732.7	6736413.4	0.956	2	0.141693611	0.689368281	0.12613947	0.439546078
579982.7	6736413.4	0.968	2	0.146420596	0.767048609	0.141580792	0.471320311
580232.7	6736413.4	0.968	2	0.146420596	0.767048609	0.141580792	0.471320311
580482.7	6736413.4	0.968	2	0.146420596	0.767048609	0.141580792	0.471320311
580732.7	6736413.4	0.968	2	0.146420596	0.767048609	0.141580792	0.471320311
580982.7	6736413.4	0.96	2	0.143324707	0.713983756	0.131037584	0.449892056
572732.7	6736663.4	0.952	2	0.140005732	0.665959651	0.121481155	0.429438022
572982.7	6736663.4	0.952	2	0.140005732	0.665959651	0.121481155	0.429438022
573232.7	6736663.4	0.952	2	0.140005732	0.665959651	0.121481155	0.429438022
573482.7	6736663.4	0.952	2	0.140005732	0.665959651	0.121481155	0.429438022
573732.7	6736663.4	0.952	2	0.140005732	0.665959651	0.121481155	0.429438022
573982.7	6736663.4	0.952	2	0.140005732	0.665959651	0.121481155	0.429438022
574232.7	6736663.4	0.952	2	0.140005732	0.665959651	0.121481155	0.429438022
574482.7	6736663.4	0.88	2	0.100450911	0.401697291	0.071025262	0.282507525
574732.7	6736663.4	0.88	2	0.100450911	0.401697291	0.071025262	0.282507525
574982.7	6736663.4	0.88	2	0.100450911	0.401697291	0.071025262	0.282507525
575232.7	6736663.4	0.868	2	0.092749119	0.378372442	0.067190515	0.263462176
575482.7	6736663.4	0.868	2	0.092749119	0.378372442	0.067190515	0.263462176
575732.7	6736663.4	0.868	2	0.092749119	0.378372442	0.067190515	0.263462176
575982.7	6736663.4	0.956	2	0.141693611	0.689368281	0.12613947	0.439546078
576232.7	6736663.4	0.956	2	0.141693611	0.689368281	0.12613947	0.439546078
576482.7	6736663.4	0.956	2	0.141693611	0.689368281	0.12613947	0.439546078
576732.7	6736663.4	0.956	2	0.141693611	0.689368281	0.12613947	0.439546078
576982.7	6736663.4	0.912	2	0.119957895	0.488075032	0.086622546	0.340299524
577232.7	6736663.4	0.912	2	0.119957895	0.488075032	0.086622546	0.340299524
577482.7	6736663.4	0.912	2	0.119957895	0.488075032	0.086622546	0.340299524
577732.7	6736663.4	0.952	2	0.140005732	0.665959651	0.121481155	0.429438022
577982.7	6736663.4	0.952	2	0.140005732	0.665959651	0.121481155	0.429438022
578232.7	6736663.4	0.952	2	0.140005732	0.665959651	0.121481155	0.429438022
578482.7	6736663.4	0.952	2	0.140005732	0.665959651	0.121481155	0.429438022
578732.7	6736663.4	0.952	2	0.140005732	0.665959651	0.121481155	0.429438022
578982.7	6736663.4	0.952	2	0.140005732	0.665959651	0.121481155	0.429438022
579232.7	6736663.4	0.956	2	0.141693611	0.689368281	0.12613947	0.439546078
579482.7	6736663.4	0.956	2	0.141693611	0.689368281	0.12613947	0.439546078
579732.7	6736663.4	0.956	2	0.141693611	0.689368281	0.12613947	0.439546078
579982.7	6736663.4	0.968	2	0.146420596	0.767048609	0.141580792	0.471320311
580232.7	6736663.4	0.968	2	0.146420596	0.767048609	0.141580792	0.471320311
580482.7	6736663.4	0.968	2	0.146420596	0.767048609	0.141580792	0.471320311
580732.7	6736663.4	0.968	2	0.146420596	0.767048609	0.141580792	0.471320311
580982.7	6736663.4	0.96	2	0.143324707	0.713983756	0.131037584	0.449892056
572982.7	6736913.4	0.952	2	0.140005732	0.665959651	0.121481155	0.429438022
573232.7	6736913.4	0.952	2	0.140005732	0.665959651	0.121481155	0.429438022
573482.7	6736913.4	0.952	2	0.140005732	0.665959651	0.121481155	0.429438022
573732.7	6736913.4	0.952	2	0.140005732	0.665959651	0.121481155	0.429438022
573982.7	6736913.4	0.952	2	0.140005732	0.665959651	0.121481155	0.429438022
574232.7	6736913.4	0.952	2	0.140005732	0.665959651	0.121481155	0.429438022
574482.7	6736913.4	0.88	2	0.100450911	0.401697291	0.071025262	0.282507525
574732.7	6736913.4	0.88	2	0.100450911	0.401697291	0.071025262	0.282507525
574982.7	6736913.4	0.88	2	0.100450911	0.401697291	0.071025262	0.282507525
575232.7	6736913.4	0.868	2	0.092749119	0.378372442	0.067190515	0.263462176
575482.7	6736913.4	0.868	2	0.092749119	0.378372442	0.067190515	0.263462176
575732.7	6736913.4	0.868	2	0.092749119	0.378372442	0.067190515	0.263462176
575982.7	6736913.4	0.956	2	0.141693611	0.689368281	0.12613947	0.439546078
576232.7	6736913.4	0.956	2	0.141693611	0.689368281	0.12613947	0.439546078
576482.7	6736913.4	0.956	2	0.141693611	0.689368281	0.12613947	0.439546078
576732.7	6736913.4	0.956	2	0.141693611	0.689368281	0.12613947	0.439546078
576982.7	6736913.4	0.912	2	0.119957895	0.488075032	0.086622546	0.340299524
577232.7	6736913.4	0.912	2	0.119957895	0.488075032	0.086622546	0.340299524
577482.7	6736913.4	0.912	2	0.119957895	0.488075032	0.086622546	0.340299524
577732.7	6736913.4	0.952	2	0.140005732	0.665959651	0.121481155	0.429438022
577982.7	6736913.4	0.952	2	0.140005732	0.665959651	0.121481155	0.429438022
578232.7	6736913.4	0.952	2	0.140005732	0.665959651	0.121481155	0.429438022
578482.7	6736913.4	0.952	2	0.140005732	0.665959651	0.121481155	0.429438022
578732.7	6736913.4	0.952	2	0.140005732	0.665959651	0.121481155	0.429438022
578982.7	6736913.4	0.952	2	0.140005732	0.665959651	0.121481155	0.429438022
579232.7	6736913.4	0.956	2	0.141693611	0.689368281	0.12613947	0.439546078
579482.7	6736913.4	0.956	2	0.141693611	0.689368281	0.12613947	0.439546078
579732.7	6736913.4	0.956	2	0.141693611	0.689368281	0.12613947	0.439546078
579982.7	6736913.4	0.968	2	0.146420596	0.767048609	0.141580792	0.471320311
580232.7	6736913.4	0.968	2	0.146420596	0.767048609	0.141580792	0.471320311
580482.7	6736913.4	0.968	2	0.146420596	0.767048609	0.141580792	0.471320311
580732.7	6736913.4	0.968	2	0.146420596	0.767048609	0.141580792	0.471320311
580982.7	6736913.4	0.96	2	0.143324707	0.713983756	0.131037584	0.449892056
581232.7	6736913.4	0.96	2	0.143324707	0.713983756	0.131037584	0.449892056
572732.7	6737163.4	0.952	2	0.140005732	0.665959651	0.121481155	0.429438022
572982.7	6737163.4	0.952	2	0.140005732	0.665959651	0.121481155	0.429438022
573232.7	6737163.4	0.952	2	0.140005732	0.665959651	0.121481155	0.429438022
573482.7	6737163.4	0.952	2	0.140005732	0.665959651	0.121481155	0.429438022
573732.7	6737163.4	0.952	2	0.140005732	0.665959651	0.121481155	0.429438022
573982.7	6737163.4	0.952	2	0.140005732	0.665959651	0.121481155	0.429438022
574232.7	6737163.4	0.952	2	0.140005732	0.665959651	0.121481155	0.429438022
574482.7	6737163.4	0.88	2	0.100450911	0.401697291	0.071025262	0.282507525
574732.7	6737163.4	0.88	2	0.100450911	0.401697291	0.071025262	0.282507525
574982.7	6737163.4	0.88	2	0.100450911	0.401697291	0.071025262	0.282507525
575232.7	6737163.4	0.868	2	0.092749119	0.378372442	0.067190515	0.263462176
575482.7	6737163.4	0.868	2	0.092749119	0.378372442	0.067190515	0.263462176
575732.7	6737163.4	0.868	2	0.092749119	0.378372442	0.067190515	0.263462176
575982.7	6737163.4	0.956	2	0.141693611	0.689368281	0.12613947	0.439546078
576232.7	6737163.4	0.956	2	0.141693611	0.689368281	0.12613947	0.439546078
576482.7	6737163.4	0.956	2	0.141693611	0.689368281	0.12613947	0.439546078
576732.7	6737163.4	0.956	2	0.141693611	0.689368281	0.12613947	0.439546078
576982.7	6737163.4	0.912	2	0.119957895	0.488075032	0.086622546	0.340299524
577232.7	6737163.4	0.912	2	0.119957895	0.488075032	0.086622546	0.340299524
577482.7	6737163.4	0.912	2	0.119957895	0.488075032	0.086622546	0.340299524
577732.7	6737163.4	0.952	2	0.140005732	0.665959651	0.121481155	0.429438022
577982.7	6737163.4	0.952	2	0.140005732	0.665959651	0.121481155	0.429438022
578232.7	6737163.4	0.952	2	0.140005732	0.665959651	0.121481155	0.429438022
578482.7	6737163.4	0.952	2	0.140005732	0.665959651	0.121481155	0.429438022
578732.7	6737163.4	0.952	2	0.140005732	0.665959651	0.121481155	0.429438022
578982.7	6737163.4	0.952	2	0.140005732	0.665959651	0.121481155	0.429438022
579232.7	6737163.4	0.956	2	0.141693611	0.689368281	0.12613947	0.439546078
579482.7	6737163.4	0.956	2	0.141693611	0.689368281	0.12613947	0.439546078
579732.7	6737163.4	0.956	2	0.141693611	0.689368281	0.12613947	0.439546078
579982.7	6737163.4	0.968	2	0.146420596	0.767048609	0.141580792	0.471320311
580232.7	6737163.4	0.968	2	0.146420596	0.767048609	0.141580792	0.471320311
580482.7	6737163.4	0.968	2	0.146420596	0.767048609	0.141580792	0.471320311
580732.7	6737163.4	0.968	2	0.146420596	0.767048609	0.141580792	0.471320311
580982.7	6737163.4	0.96	2	0.143324707	0.713983756	0.131037584	0.449892056
581232.7	6737163.4	0.96	2	0.143324707	0.713983756	0.131037584	0.449892056
581482.7	6737163.4	0.96	2	0.143324707	0.713983756	0.131037584	0.449892056
572732.7	6737413.4	0.884	2	0.102994143	0.410438495	0.072514746	0.28915715
572982.7	6737413.4	0.884	2	0.102994143	0.410438495	0.072514746	0.28915715
573232.7	6737413.4	0.884	2	0.102994143	0.410438495	0.072514746	0.28915715
573482.7	6737413.4	0.884	2	0.102994143	0.410438495	0.072514746	0.28915715
573732.7	6737413.4	0.884	2	0.102994143	0.410438495	0.072514746	0.28915715
574732.7	6737413.4	0.816	2	0.0610321	0.314028584	0.057851399	0.194700638
575232.7	6737413.4	0.824	2	0.065522485	0.321035307	0.058796641	0.203974185
575482.7	6737413.4	0.824	2	0.065522485	0.321035307	0.058796641	0.203974185
575732.7	6737413.4	0.824	2	0.065522485	0.321035307	0.058796641	0.203974185
575982.7	6737413.4	0.896	2	0.110480063	0.439946832	0.0777154	0.310059956
576232.7	6737413.4	0.896	2	0.110480063	0.439946832	0.0777154	0.310059956
576482.7	6737413.4	0.896	2	0.110480063	0.439946832	0.0777154	0.310059956
576732.7	6737413.4	0.896	2	0.110480063	0.439946832	0.0777154	0.310059956
576982.7	6737413.4	0.836	2	0.072591088	0.333183389	0.060456045	0.218719222
577232.7	6737413.4	0.836	2	0.072591088	0.333183389	0.060456045	0.218719222
577482.7	6737413.4	0.836	2	0.072591088	0.333183389	0.060456045	0.218719222
577732.7	6737413.4	0.948	2	0.138260279	0.64370736	0.117055875	0.419562417
577982.7	6737413.4	0.948	2	0.138260279	0.64370736	0.117055875	0.419562417
578232.7	6737413.4	0.948	2	0.138260279	0.64370736	0.117055875	0.419562417
578482.7	6737413.4	0.944	2	0.136456669	0.622563	0.112856949	0.409913917
578732.7	6737413.4	0.944	2	0.136456669	0.622563	0.112856949	0.409913917
578982.7	6737413.4	0.944	2	0.136456669	0.622563	0.112856949	0.409913917
579232.7	6737413.4	0.904	2	0.115304318	0.462651737	0.081863634	0.32482804
579482.7	6737413.4	0.904	2	0.115304318	0.462651737	0.081863634	0.32482804
579732.7	6737413.4	0.904	2	0.115304318	0.462651737	0.081863634	0.32482804
579982.7	6737413.4	0.952	2	0.140005732	0.665959651	0.121481155	0.429438022
580232.7	6737413.4	0.952	2	0.140005732	0.665959651	0.121481155	0.429438022
580482.7	6737413.4	0.952	2	0.140005732	0.665959651	0.121481155	0.429438022
580732.7	6737413.4	0.952	2	0.140005732	0.665959651	0.121481155	0.429438022
580982.7	6737413.4	0.988	2	0.153250054	0.924833542	0.172633584	0.529463141
581232.7	6737413.4	0.988	2	0.153250054	0.924833542	0.172633584	0.529463141
581482.7	6737413.4	0.988	2	0.153250054	0.924833542	0.172633584	0.529463141
581732.7	6737413.4	0.984	2	0.151982479	0.8901493	0.165856311	0.5172873
572732.7	6737663.4	0.884	2	0.102994143	0.410438495	0.072514746	0.28915715
572982.7	6737663.4	0.884	2	0.102994143	0.410438495	0.072514746	0.28915715
573232.7	6737663.4	0.884	2	0.102994143	0.410438495	0.072514746	0.28915715
573482.7	6737663.4	0.884	2	0.102994143	0.410438495	0.072514746	0.28915715
573732.7	6737663.4	0.884	2	0.102994143	0.410438495	0.072514746	0.28915715
573982.7	6737663.4	0.884	2	0.102994143	0.410438495	0.072514746	0.28915715
574482.7	6737663.4	0.816	2	0.0610321	0.314028584	0.057851399	0.194700638
575482.7	6737663.4	0.824	2	0.065522485	0.321035307	0.058796641	0.203974185
575732.7	6737663.4	0.824	2	0.065522485	0.321035307	0.058796641	0.203974185
575982.7	6737663.4	0.896	2	0.110480063	0.439946832	0.0777154	0.310059956
576232.7	6737663.4	0.896	2	0.110480063	0.439946832	0.0777154	0.310059956
576482.7	6737663.4	0.896	2	0.110480063	0.439946832	0.0777154	0.310059956
576732.7	6737663.4	0.896	2	0.110480063	0.439946832	0.0777154	0.310059956
576982.7	6737663.4	0.836	2	0.072591088	0.333183389	0.060456045	0.218719222
577482.7	6737663.4	0.836	2	0.072591088	0.333183389	0.060456045	0.218719222
577732.7	6737663.4	0.948	2	0.138260279	0.64370736	0.117055875	0.419562417
577982.7	6737663.4	0.948	2	0.138260279	0.64370736	0.117055875	0.419562417
578232.7	6737663.4	0.948	2	0.138260279	0.64370736	0.117055875	0.419562417
578482.7	6737663.4	0.944	2	0.136456669	0.622563	0.112856949	0.409913917
578732.7	6737663.4	0.944	2	0.136456669	0.622563	0.112856949	0.409913917
578982.7	6737663.4	0.944	2	0.136456669	0.622563	0.112856949	0.409913917
579232.7	6737663.4	0.904	2	0.115304318	0.462651737	0.081863634	0.32482804
579482.7	6737663.4	0.904	2	0.115304318	0.462651737	0.081863634	0.32482804
579732.7	6737663.4	0.904	2	0.115304318	0.462651737	0.081863634	0.32482804
579982.7	6737663.4	0.952	2	0.140005732	0.665959651	0.121481155	0.429438022
580232.7	6737663.4	0.952	2	0.140005732	0.665959651	0.121481155	0.429438022
580482.7	6737663.4	0.952	2	0.140005732	0.665959651	0.121481155	0.429438022
580732.7	6737663.4	0.952	2	0.140005732	0.665959651	0.121481155	0.429438022
580982.7	6737663.4	0.988	2	0.153250054	0.924833542	0.172633584	0.529463141
581232.7	6737663.4	0.988	2	0.153250054	0.924833542	0.172633584	0.529463141
581482.7	6737663.4	0.988	2	0.153250054	0.924833542	0.172633584	0.529463141
581732.7	6737663.4	0.984	2	0.151982479	0.8901493	0.165856311	0.5172873
581982.7	6737663.4	0.984	2	0.151982479	0.8901493	0.165856311	0.5172873
582232.7	6737663.4	0.984	2	0.151982479	0.8901493	0.165856311	0.5172873
572982.7	6737913.4	0.884	2	0.102994143	0.410438495	0.072514746	0.28915715
573232.7	6737913.4	0.884	2	0.102994143	0.410438495	0.072514746	0.28915715
573482.7	6737913.4	0.884	2	0.102994143	0.410438495	0.072514746	0.28915715
573732.7	6737913.4	0.884	2	0.102994143	0.410438495	0.072514746	0.28915715
573982.7	6737913.4	0.884	2	0.102994143	0.410438495	0.072514746	0.28915715
575982.7	6737913.4	0.896	2	0.110480063	0.439946832	0.0777154	0.310059956
576232.7	6737913.4	0.896	2	0.110480063	0.439946832	0.0777154	0.310059956
576482.7	6737913.4	0.896	2	0.110480063	0.439946832	0.0777154	0.310059956
577232.7	6737913.4	0.836	2	0.072591088	0.333183389	0.060456045	0.218719222
577482.7	6737913.4	0.836	2	0.072591088	0.333183389	0.060456045	0.218719222
577732.7	6737913.4	0.948	2	0.138260279	0.64370736	0.117055875	0.419562417
577982.7	6737913.4	0.948	2	0.138260279	0.64370736	0.117055875	0.419562417
578232.7	6737913.4	0.948	2	0.138260279	0.64370736	0.117055875	0.419562417
578482.7	6737913.4	0.944	2	0.136456669	0.622563	0.112856949	0.409913917
578732.7	6737913.4	0.944	2	0.136456669	0.622563	0.112856949	0.409913917
578982.7	6737913.4	0.944	2	0.136456669	0.622563	0.112856949	0.409913917
579232.7	6737913.4	0.904	2	0.115304318	0.462651737	0.081863634	0.32482804
579482.7	6737913.4	0.904	2	0.115304318	0.462651737	0.081863634	0.32482804
579732.7	6737913.4	0.904	2	0.115304318	0.462651737	0.081863634	0.32482804
579982.7	6737913.4	0.952	2	0.140005732	0.665959651	0.121481155	0.429438022
580232.7	6737913.4	0.952	2	0.140005732	0.665959651	0.121481155	0.429438022
580482.7	6737913.4	0.952	2	0.140005732	0.665959651	0.121481155	0.429438022
580732.7	6737913.4	0.952	2	0.140005732	0.665959651	0.121481155	0.429438022
580982.7	6737913.4	0.988	2	0.153250054	0.924833542	0.172633584	0.529463141
581232.7	6737913.4	0.988	2	0.153250054	0.924833542	0.172633584	0.529463141
581482.7	6737913.4	0.988	2	0.153250054	0.924833542	0.172633584	0.529463141
581732.7	6737913.4	0.984	2	0.151982479	0.8901493	0.165856311	0.5172873
581982.7	6737913.4	0.984	2	0.151982479	0.8901493	0.165856311	0.5172873
582232.7	6737913.4	0.984	2	0.151982479	0.8901493	0.165856311	0.5172873
582482.7	6737913.4	0.98	2	0.150667246	0.857096449	0.159370188	0.505391462
572732.7	6738163.4	0.884	2	0.102994143	0.410438495	0.072514746	0.28915715
572982.7	6738163.4	0.884	2	0.102994143	0.410438495	0.072514746	0.28915715
573232.7	6738163.4	0.884	2	0.102994143	0.410438495	0.072514746	0.28915715
573482.7	6738163.4	0.884	2	0.102994143	0.410438495	0.072514746	0.28915715
573732.7	6738163.4	0.884	2	0.102994143	0.410438495	0.072514746	0.28915715
575232.7	6738163.4	0.824	2	0.065522485	0.321035307	0.058796641	0.203974185
575482.7	6738163.4	0.824	2	0.065522485	0.321035307	0.058796641	0.203974185
575732.7	6738163.4	0.824	2	0.065522485	0.321035307	0.058796641	0.203974185
575982.7	6738163.4	0.896	2	0.110480063	0.439946832	0.0777154	0.310059956
576232.7	6738163.4	0.896	2	0.110480063	0.439946832	0.0777154	0.310059956
576982.7	6738163.4	0.836	2	0.072591088	0.333183389	0.060456045	0.218719222
577232.7	6738163.4	0.836	2	0.072591088	0.333183389	0.060456045	0.218719222
577482.7	6738163.4	0.836	2	0.072591088	0.333183389	0.060456045	0.218719222
577732.7	6738163.4	0.948	2	0.138260279	0.64370736	0.117055875	0.419562417
577982.7	6738163.4	0.948	2	0.138260279	0.64370736	0.117055875	0.419562417
578232.7	6738163.4	0.948	2	0.138260279	0.64370736	0.117055875	0.419562417
578482.7	6738163.4	0.944	2	0.136456669	0.622563	0.112856949	0.409913917
578732.7	6738163.4	0.944	2	0.136456669	0.622563	0.112856949	0.409913917
578982.7	6738163.4	0.944	2	0.136456669	0.622563	0.112856949	0.409913917
579232.7	6738163.4	0.904	2	0.115304318	0.462651737	0.081863634	0.32482804
579482.7	6738163.4	0.904	2	0.115304318	0.462651737	0.081863634	0.32482804
579982.7	6738163.4	0.952	2	0.140005732	0.665959651	0.121481155	0.429438022
580232.7	6738163.4	0.952	2	0.140005732	0.665959651	0.121481155	0.429438022
580482.7	6738163.4	0.952	2	0.140005732	0.665959651	0.121481155	0.429438022
580732.7	6738163.4	0.952	2	0.140005732	0.665959651	0.121481155	0.429438022
580982.7	6738163.4	0.988	2	0.153250054	0.924833542	0.172633584	0.529463141
581232.7	6738163.4	0.988	2	0.153250054	0.924833542	0.172633584	0.529463141
581482.7	6738163.4	0.988	2	0.153250054	0.924833542	0.172633584	0.529463141
581732.7	6738163.4	0.984	2	0.151982479	0.8901493	0.165856311	0.5172873
581982.7	6738163.4	0.984	2	0.151982479	0.8901493	0.165856311	0.5172873
582232.7	6738163.4	0.984	2	0.151982479	0.8901493	0.165856311	0.5172873
582482.7	6738163.4	0.92	2	0.12441541	0.516484051	0.09204751	0.356507912
582732.7	6738163.4	0.92	2	0.12441541	0.516484051	0.09204751	0.356507912
573232.7	6738413.4	0.708	2	0.020513365	0.265998488	0.048286004	0.10388711
573482.7	6738413.4	0.708	2	0.020513365	0.265998488	0.048286004	0.10388711
573982.7	6738413.4	0.708	2	0.020513365	0.265998488	0.048286004	0.10388711
574482.7	6738413.4	0.692	2	0.017242533	0.262714284	0.046764215	0.094655533
574732.7	6738413.4	0.692	2	0.017242533	0.262714284	0.046764215	0.094655533
575482.7	6738413.4	0.764	2	0.036963903	0.283170414	0.053140714	0.143885317
575732.7	6738413.4	0.764	2	0.036963903	0.283170414	0.053140714	0.143885317
575982.7	6738413.4	0.896	2	0.110480063	0.439946832	0.0777154	0.310059956
576232.7	6738413.4	0.896	2	0.110480063	0.439946832	0.0777154	0.310059956
576482.7	6738413.4	0.896	2	0.110480063	0.439946832	0.0777154	0.310059956
577482.7	6738413.4	0.948	2	0.138260279	0.64370736	0.117055875	0.419562417
577732.7	6738413.4	0.956	2	0.141693611	0.689368281	0.12613947	0.439546078
577982.7	6738413.4	0.956	2	0.141693611	0.689368281	0.12613947	0.439546078
578232.7	6738413.4	0.956	2	0.141693611	0.689368281	0.12613947	0.439546078
578482.7	6738413.4	0.944	2	0.136456669	0.622563	0.112856949	0.409913917
578732.7	6738413.4	0.944	2	0.136456669	0.622563	0.112856949	0.409913917
578982.7	6738413.4	0.944	2	0.136456669	0.622563	0.112856949	0.409913917
579232.7	6738413.4	0.944	2	0.136456669	0.622563	0.112856949	0.409913917
579482.7	6738413.4	0.944	2	0.136456669	0.622563	0.112856949	0.409913917
579982.7	6738413.4	0.936	2	0.13267389	0.583414138	0.105111713	0.391277462
580232.7	6738413.4	0.936	2	0.13267389	0.583414138	0.105111713	0.391277462
580482.7	6738413.4	0.936	2	0.13267389	0.583414138	0.105111713	0.391277462
580732.7	6738413.4	0.936	2	0.13267389	0.583414138	0.105111713	0.391277462
580982.7	6738413.4	0.936	2	0.13267389	0.583414138	0.105111713	0.391277462
581232.7	6738413.4	0.936	2	0.13267389	0.583414138	0.105111713	0.391277462
581482.7	6738413.4	0.936	2	0.13267389	0.583414138	0.105111713	0.391277462
581732.7	6738413.4	0.94	2	0.134594562	0.602480129	0.108877757	0.4004873
581982.7	6738413.4	0.94	2	0.134594562	0.602480129	0.108877757	0.4004873
582232.7	6738413.4	0.94	2	0.134594562	0.602480129	0.108877757	0.4004873
582482.7	6738413.4	0.92	2	0.12441541	0.516484051	0.09204751	0.356507912
582732.7	6738413.4	0.92	2	0.12441541	0.516484051	0.09204751	0.356507912
573482.7	6738663.4	0.708	2	0.020513365	0.265998488	0.048286004	0.10388711
573732.7	6738663.4	0.708	2	0.020513365	0.265998488	0.048286004	0.10388711
575482.7	6738663.4	0.764	2	0.036963903	0.283170414	0.053140714	0.143885317
575732.7	6738663.4	0.764	2	0.036963903	0.283170414	0.053140714	0.143885317
575982.7	6738663.4	0.896	2	0.110480063	0.439946832	0.0777154	0.310059956
576232.7	6738663.4	0.896	2	0.110480063	0.439946832	0.0777154	0.310059956
576482.7	6738663.4	0.896	2	0.110480063	0.439946832	0.0777154	0.310059956
576732.7	6738663.4	0.896	2	0.110480063	0.439946832	0.0777154	0.310059956
576982.7	6738663.4	0.948	2	0.138260279	0.64370736	0.117055875	0.419562417
577232.7	6738663.4	0.948	2	0.138260279	0.64370736	0.117055875	0.419562417
577482.7	6738663.4	0.948	2	0.138260279	0.64370736	0.117055875	0.419562417
577732.7	6738663.4	0.956	2	0.141693611	0.689368281	0.12613947	0.439546078
577982.7	6738663.4	0.956	2	0.141693611	0.689368281	0.12613947	0.439546078
578232.7	6738663.4	0.956	2	0.141693611	0.689368281	0.12613947	0.439546078
578482.7	6738663.4	0.944	2	0.136456669	0.622563	0.112856949	0.409913917
578732.7	6738663.4	0.944	2	0.136456669	0.622563	0.112856949	0.409913917
578982.7	6738663.4	0.944	2	0.136456669	0.622563	0.112856949	0.409913917
579232.7	6738663.4	0.944	2	0.136456669	0.622563	0.112856949	0.409913917
579482.7	6738663.4	0.944	2	0.136456669	0.622563	0.112856949	0.409913917
579982.7	6738663.4	0.944	2	0.136456669	0.622563	0.112856949	0.409913917
580232.7	6738663.4	0.936	2	0.13267389	0.583414138	0.105111713	0.391277462
580482.7	6738663.4	0.936	2	0.13267389	0.583414138	0.105111713	0.391277462
580732.7	6738663.4	0.936	2	0.13267389	0.583414138	0.105111713	0.391277462
580982.7	6738663.4	0.936	2	0.13267389	0.583414138	0.105111713	0.391277462
581232.7	6738663.4	0.936	2	0.13267389	0.583414138	0.105111713	0.391277462
581482.7	6738663.4	0.936	2	0.13267389	0.583414138	0.105111713	0.391277462
581732.7	6738663.4	0.94	2	0.134594562	0.602480129	0.108877757	0.4004873
581982.7	6738663.4	0.94	2	0.134594562	0.602480129	0.108877757	0.4004873
582232.7	6738663.4	0.94	2	0.134594562	0.602480129	0.108877757	0.4004873
582482.7	6738663.4	0.92	2	0.12441541	0.516484051	0.09204751	0.356507912
582732.7	6738663.4	0.92	2	0.12441541	0.516484051	0.09204751	0.356507912
582982.7	6738663.4	0.92	2	0.12441541	0.516484051	0.09204751	0.356507912
573732.7	6738913.4	0.708	2	0.020513365	0.265998488	0.048286004	0.10388711
574482.7	6738913.4	0.692	2	0.017242533	0.262714284	0.046764215	0.094655533
575482.7	6738913.4	0.764	2	0.036963903	0.283170414	0.053140714	0.143885317
575732.7	6738913.4	0.764	2	0.036963903	0.283170414	0.053140714	0.143885317
575982.7	6738913.4	0.896	2	0.110480063	0.439946832	0.0777154	0.310059956
576232.7	6738913.4	0.896	2	0.110480063	0.439946832	0.0777154	0.310059956
576482.7	6738913.4	0.896	2	0.110480063	0.439946832	0.0777154	0.310059956
576732.7	6738913.4	0.896	2	0.110480063	0.439946832	0.0777154	0.310059956
576982.7	6738913.4	0.948	2	0.138260279	0.64370736	0.117055875	0.419562417
577232.7	6738913.4	0.948	2	0.138260279	0.64370736	0.117055875	0.419562417
577482.7	6738913.4	0.948	2	0.138260279	0.64370736	0.117055875	0.419562417
577732.7	6738913.4	0.956	2	0.141693611	0.689368281	0.12613947	0.439546078
577982.7	6738913.4	0.956	2	0.141693611	0.689368281	0.12613947	0.439546078
578232.7	6738913.4	0.956	2	0.141693611	0.689368281	0.12613947	0.439546078
578482.7	6738913.4	0.944	2	0.136456669	0.622563	0.112856949	0.409913917
578732.7	6738913.4	0.944	2	0.136456669	0.622563	0.112856949	0.409913917
578982.7	6738913.4	0.944	2	0.136456669	0.622563	0.112856949	0.409913917
579232.7	6738913.4	0.944	2	0.136456669	0.622563	0.112856949	0.409913917
579482.7	6738913.4	0.944	2	0.136456669	0.622563	0.112856949	0.409913917
579732.7	6738913.4	0.944	2	0.136456669	0.622563	0.112856949	0.409913917
579982.7	6738913.4	0.944	2	0.136456669	0.622563	0.112856949	0.409913917
580232.7	6738913.4	0.936	2	0.13267389	0.583414138	0.105111713	0.391277462
580482.7	6738913.4	0.936	2	0.13267389	0.583414138	0.105111713	0.391277462
580732.7	6738913.4	0.936	2	0.13267389	0.583414138	0.105111713	0.391277462
580982.7	6738913.4	0.936	2	0.13267389	0.583414138	0.105111713	0.391277462
581232.7	6738913.4	0.936	2	0.13267389	0.583414138	0.105111713	0.391277462
581482.7	6738913.4	0.936	2	0.13267389	0.583414138	0.105111713	0.391277462
581732.7	6738913.4	0.94	2	0.134594562	0.602480129	0.108877757	0.4004873
581982.7	6738913.4	0.94	2	0.134594562	0.602480129	0.108877757	0.4004873
582232.7	6738913.4	0.94	2	0.134594562	0.602480129	0.108877757	0.4004873
582482.7	6738913.4	0.92	2	0.12441541	0.516484051	0.09204751	0.356507912
582732.7	6738913.4	0.92	2	0.12441541	0.516484051	0.09204751	0.356507912
582982.7	6738913.4	0.92	2	0.12441541	0.516484051	0.09204751	0.356507912
575232.7	6739163.4	0.764	2	0.036963903	0.283170414	0.053140714	0.143885317
575732.7	6739163.4	0.764	2	0.036963903	0.283170414	0.053140714	0.143885317
575982.7	6739163.4	0.896	2	0.110480063	0.439946832	0.0777154	0.310059956
576232.7	6739163.4	0.896	2	0.110480063	0.439946832	0.0777154	0.310059956
576482.7	6739163.4	0.896	2	0.110480063	0.439946832	0.0777154	0.310059956
576732.7	6739163.4	0.896	2	0.110480063	0.439946832	0.0777154	0.310059956
576982.7	6739163.4	0.948	2	0.138260279	0.64370736	0.117055875	0.419562417
577232.7	6739163.4	0.948	2	0.138260279	0.64370736	0.117055875	0.419562417
577482.7	6739163.4	0.948	2	0.138260279	0.64370736	0.117055875	0.419562417
577732.7	6739163.4	0.956	2	0.141693611	0.689368281	0.12613947	0.439546078
577982.7	6739163.4	0.956	2	0.141693611	0.689368281	0.12613947	0.439546078
578232.7	6739163.4	0.956	2	0.141693611	0.689368281	0.12613947	0.439546078
578482.7	6739163.4	0.944	2	0.136456669	0.622563	0.112856949	0.409913917
578982.7	6739163.4	0.944	2	0.136456669	0.622563	0.112856949	0.409913917
579232.7	6739163.4	0.944	2	0.136456669	0.622563	0.112856949	0.409913917
579482.7	6739163.4	0.944	2	0.136456669	0.622563	0.112856949	0.409913917
579732.7	6739163.4	0.944	2	0.136456669	0.622563	0.112856949	0.409913917
579982.7	6739163.4	0.944	2	0.136456669	0.622563	0.112856949	0.409913917
580232.7	6739163.4	0.936	2	0.13267389	0.583414138	0.105111713	0.391277462
580482.7	6739163.4	0.936	2	0.13267389	0.583414138	0.105111713	0.391277462
580732.7	6739163.4	0.936	2	0.13267389	0.583414138	0.105111713	0.391277462
580982.7	6739163.4	0.936	2	0.13267389	0.583414138	0.105111713	0.391277462
581232.7	6739163.4	0.936	2	0.13267389	0.583414138	0.105111713	0.391277462
581482.7	6739163.4	0.936	2	0.13267389	0.583414138	0.105111713	0.391277462
581732.7	6739163.4	0.94	2	0.134594562	0.602480129	0.108877757	0.4004873
581982.7	6739163.4	0.94	2	0.134594562	0.602480129	0.108877757	0.4004873
582232.7	6739163.4	0.94	2	0.134594562	0.602480129	0.108877757	0.4004873
582482.7	6739163.4	0.92	2	0.12441541	0.516484051	0.09204751	0.356507912
582732.7	6739163.4	0.92	2	0.12441541	0.516484051	0.09204751	0.356507912
582982.7	6739163.4	0.92	2	0.12441541	0.516484051	0.09204751	0.356507912
574982.7	6739413.4	0.692	2	0.017242533	0.262714284	0.046764215	0.094655533
575232.7	6739413.4	0.764	2	0.036963903	0.283170414	0.053140714	0.143885317
575482.7	6739413.4	0.764	2	0.036963903	0.283170414	0.053140714	0.143885317
575732.7	6739413.4	0.764	2	0.036963903	0.283170414	0.053140714	0.143885317
575982.7	6739413.4	0.896	2	0.110480063	0.439946832	0.0777154	0.310059956
576232.7	6739413.4	0.896	2	0.110480063	0.439946832	0.0777154	0.310059956
576482.7	6739413.4	0.896	2	0.110480063	0.439946832	0.0777154	0.310059956
576732.7	6739413.4	0.896	2	0.110480063	0.439946832	0.0777154	0.310059956
576982.7	6739413.4	0.948	2	0.138260279	0.64370736	0.117055875	0.419562417
577232.7	6739413.4	0.948	2	0.138260279	0.64370736	0.117055875	0.419562417
577482.7	6739413.4	0.948	2	0.138260279	0.64370736	0.117055875	0.419562417
577732.7	6739413.4	0.956	2	0.141693611	0.689368281	0.12613947	0.439546078
577982.7	6739413.4	0.956	2	0.141693611	0.689368281	0.12613947	0.439546078
578232.7	6739413.4	0.956	2	0.141693611	0.689368281	0.12613947	0.439546078
578482.7	6739413.4	0.944	2	0.136456669	0.622563	0.112856949	0.409913917
578732.7	6739413.4	0.944	2	0.136456669	0.622563	0.112856949	0.409913917
578982.7	6739413.4	0.944	2	0.136456669	0.622563	0.112856949	0.409913917
579232.7	6739413.4	0.944	2	0.136456669	0.622563	0.112856949	0.409913917
579482.7	6739413.4	0.944	2	0.136456669	0.622563	0.112856949	0.409913917
579732.7	6739413.4	0.944	2	0.136456669	0.622563	0.112856949	0.409913917
579982.7	6739413.4	0.944	2	0.136456669	0.622563	0.112856949	0.409913917
580232.7	6739413.4	0.936	2	0.13267389	0.583414138	0.105111713	0.391277462
580482.7	6739413.4	0.936	2	0.13267389	0.583414138	0.105111713	0.391277462
580732.7	6739413.4	0.936	2	0.13267389	0.583414138	0.105111713	0.391277462
580982.7	6739413.4	0.936	2	0.13267389	0.583414138	0.105111713	0.391277462
581232.7	6739413.4	0.936	2	0.13267389	0.583414138	0.105111713	0.391277462
581482.7	6739413.4	0.936	2	0.13267389	0.583414138	0.105111713	0.391277462
581732.7	6739413.4	0.94	2	0.134594562	0.602480129	0.108877757	0.4004873
581982.7	6739413.4	0.94	2	0.134594562	0.602480129	0.108877757	0.4004873
582232.7	6739413.4	0.94	2	0.134594562	0.602480129	0.108877757	0.4004873
582482.7	6739413.4	0.92	2	0.12441541	0.516484051	0.09204751	0.356507912
582732.7	6739413.4	0.92	2	0.12441541	0.516484051	0.09204751	0.356507912
582982.7	6739413.4	0.92	2	0.12441541	0.516484051	0.09204751	0.356507912
574482.7	6739663.4	0.692	2	0.017242533	0.262714284	0.046764215	0.094655533
574732.7	6739663.4	0.692	2	0.017242533	0.262714284	0.046764215	0.094655533
574982.7	6739663.4	0.692	2	0.017242533	0.262714284	0.046764215	0.094655533
575732.7	6739663.4	0.764	2	0.036963903	0.283170414	0.053140714	0.143885317
575982.7	6739663.4	0.896	2	0.110480063	0.439946832	0.0777154	0.310059956
576482.7	6739663.4	0.896	2	0.110480063	0.439946832	0.0777154	0.310059956
576732.7	6739663.4	0.896	2	0.110480063	0.439946832	0.0777154	0.310059956
576982.7	6739663.4	0.948	2	0.138260279	0.64370736	0.117055875	0.419562417
577232.7	6739663.4	0.948	2	0.138260279	0.64370736	0.117055875	0.419562417
577482.7	6739663.4	0.948	2	0.138260279	0.64370736	0.117055875	0.419562417
577732.7	6739663.4	0.956	2	0.141693611	0.689368281	0.12613947	0.439546078
577982.7	6739663.4	0.956	2	0.141693611	0.689368281	0.12613947	0.439546078
578232.7	6739663.4	0.956	2	0.141693611	0.689368281	0.12613947	0.439546078
578482.7	6739663.4	0.944	2	0.136456669	0.622563	0.112856949	0.409913917
578732.7	6739663.4	0.944	2	0.136456669	0.622563	0.112856949	0.409913917
578982.7	6739663.4	0.944	2	0.136456669	0.622563	0.112856949	0.409913917
579232.7	6739663.4	0.944	2	0.136456669	0.622563	0.112856949	0.409913917
579482.7	6739663.4	0.944	2	0.136456669	0.622563	0.112856949	0.409913917
579732.7	6739663.4	0.944	2	0.136456669	0.622563	0.112856949	0.409913917
579982.7	6739663.4	0.944	2	0.136456669	0.622563	0.112856949	0.409913917
580232.7	6739663.4	0.936	2	0.13267389	0.583414138	0.105111713	0.391277462
580482.7	6739663.4	0.936	2	0.13267389	0.583414138	0.105111713	0.391277462
580732.7	6739663.4	0.936	2	0.13267389	0.583414138	0.105111713	0.391277462
580982.7	6739663.4	0.936	2	0.13267389	0.583414138	0.105111713	0.391277462
581232.7	6739663.4	0.936	2	0.13267389	0.583414138	0.105111713	0.391277462
581482.7	6739663.4	0.936	2	0.13267389	0.583414138	0.105111713	0.391277462
581732.7	6739663.4	0.94	2	0.134594562	0.602480129	0.108877757	0.4004873
581982.7	6739663.4	0.94	2	0.134594562	0.602480129	0.108877757	0.4004873
582232.7	6739663.4	0.94	2	0.134594562	0.602480129	0.108877757	0.4004873
582482.7	6739663.4	0.92	2	0.12441541	0.516484051	0.09204751	0.356507912
582732.7	6739663.4	0.92	2	0.12441541	0.516484051	0.09204751	0.356507912
582982.7	6739663.4	0.92	2	0.12441541	0.516484051	0.09204751	0.356507912
576232.7	6739913.4	0.896	2	0.110480063	0.439946832	0.0777154	0.310059956
576482.7	6739913.4	0.896	2	0.110480063	0.439946832	0.0777154	0.310059956
576732.7	6739913.4	0.896	2	0.110480063	0.439946832	0.0777154	0.310059956
576982.7	6739913.4	0.948	2	0.138260279	0.64370736	0.117055875	0.419562417
577232.7	6739913.4	0.948	2	0.138260279	0.64370736	0.117055875	0.419562417
577482.7	6739913.4	0.948	2	0.138260279	0.64370736	0.117055875	0.419562417
577732.7	6739913.4	0.956	2	0.141693611	0.689368281	0.12613947	0.439546078
577982.7	6739913.4	0.956	2	0.141693611	0.689368281	0.12613947	0.439546078
578232.7	6739913.4	0.956	2	0.141693611	0.689368281	0.12613947	0.439546078
578482.7	6739913.4	0.944	2	0.136456669	0.622563	0.112856949	0.409913917
578732.7	6739913.4	0.944	2	0.136456669	0.622563	0.112856949	0.409913917
578982.7	6739913.4	0.944	2	0.136456669	0.622563	0.112856949	0.409913917
579232.7	6739913.4	0.944	2	0.136456669	0.622563	0.112856949	0.409913917
579482.7	6739913.4	0.944	2	0.136456669	0.622563	0.112856949	0.409913917
579732.7	6739913.4	0.944	2	0.136456669	0.622563	0.112856949	0.409913917
579982.7	6739913.4	0.944	2	0.136456669	0.622563	0.112856949	0.409913917
580232.7	6739913.4	0.936	2	0.13267389	0.583414138	0.105111713	0.391277462
580482.7	6739913.4	0.936	2	0.13267389	0.583414138	0.105111713	0.391277462
580732.7	6739913.4	0.936	2	0.13267389	0.583414138	0.105111713	0.391277462
580982.7	6739913.4	0.936	2	0.13267389	0.583414138	0.105111713	0.391277462
581232.7	6739913.4	0.936	2	0.13267389	0.583414138	0.105111713	0.391277462
581482.7	6739913.4	0.936	2	0.13267389	0.583414138	0.105111713	0.391277462
581732.7	6739913.4	0.94	2	0.134594562	0.602480129	0.108877757	0.4004873
581982.7	6739913.4	0.94	2	0.134594562	0.602480129	0.108877757	0.4004873
582232.7	6739913.4	0.94	2	0.134594562	0.602480129	0.108877757	0.4004873
582482.7	6739913.4	0.92	2	0.12441541	0.516484051	0.09204751	0.356507912
582732.7	6739913.4	0.92	2	0.12441541	0.516484051	0.09204751	0.356507912
576482.7	6740163.4	0.772	2	0.040073423	0.286671766	0.053799327	0.150738541
576732.7	6740163.4	0.772	2	0.040073423	0.286671766	0.053799327	0.150738541
576982.7	6740163.4	0.94	2	0.134594562	0.602480129	0.108877757	0.4004873
577232.7	6740163.4	0.94	2	0.134594562	0.602480129	0.108877757	0.4004873
577482.7	6740163.4	0.94	2	0.134594562	0.602480129	0.108877757	0.4004873
577732.7	6740163.4	0.94	2	0.134594562	0.602480129	0.108877757	0.4004873
578232.7	6740163.4	0.94	2	0.134594562	0.602480129	0.108877757	0.4004873
578482.7	6740163.4	0.94	2	0.134594562	0.602480129	0.108877757	0.4004873
578732.7	6740163.4	0.94	2	0.134594562	0.602480129	0.108877757	0.4004873
578982.7	6740163.4	0.94	2	0.134594562	0.602480129	0.108877757	0.4004873
579232.7	6740163.4	0.96	2	0.143324707	0.713983756	0.131037584	0.449892056
579482.7	6740163.4	0.96	2	0.143324707	0.713983756	0.131037584	0.449892056
579732.7	6740163.4	0.96	2	0.143324707	0.713983756	0.131037584	0.449892056
579982.7	6740163.4	0.96	2	0.143324707	0.713983756	0.131037584	0.449892056
580232.7	6740163.4	0.932	2	0.130694887	0.565322126	0.101552251	0.38227942
580482.7	6740163.4	0.932	2	0.130694887	0.565322126	0.101552251	0.38227942
580732.7	6740163.4	0.932	2	0.130694887	0.565322126	0.101552251	0.38227942
580982.7	6740163.4	0.932	2	0.130694887	0.565322126	0.101552251	0.38227942
581232.7	6740163.4	0.932	2	0.130694887	0.565322126	0.101552251	0.38227942
581482.7	6740163.4	0.932	2	0.130694887	0.565322126	0.101552251	0.38227942
581732.7	6740163.4	0.96	2	0.143324707	0.713983756	0.131037584	0.449892056
581982.7	6740163.4	0.96	2	0.143324707	0.713983756	0.131037584	0.449892056
582232.7	6740163.4	0.96	2	0.143324707	0.713983756	0.131037584	0.449892056
582482.7	6740163.4	0.944	2	0.136456669	0.622563	0.112856949	0.409913917
582732.7	6740163.4	0.944	2	0.136456669	0.622563	0.112856949	0.409913917
576232.7	6740413.4	0.772	2	0.040073423	0.286671766	0.053799327	0.150738541
576482.7	6740413.4	0.772	2	0.040073423	0.286671766	0.053799327	0.150738541
576732.7	6740413.4	0.772	2	0.040073423	0.286671766	0.053799327	0.150738541
576982.7	6740413.4	0.94	2	0.134594562	0.602480129	0.108877757	0.4004873
577232.7	6740413.4	0.94	2	0.134594562	0.602480129	0.108877757	0.4004873
578732.7	6740413.4	0.94	2	0.134594562	0.602480129	0.108877757	0.4004873
578982.7	6740413.4	0.94	2	0.134594562	0.602480129	0.108877757	0.4004873
579232.7	6740413.4	0.96	2	0.143324707	0.713983756	0.131037584	0.449892056
579482.7	6740413.4	0.96	2	0.143324707	0.713983756	0.131037584	0.449892056
579732.7	6740413.4	0.96	2	0.143324707	0.713983756	0.131037584	0.449892056
579982.7	6740413.4	0.96	2	0.143324707	0.713983756	0.131037584	0.449892056
580232.7	6740413.4	0.932	2	0.130694887	0.565322126	0.101552251	0.38227942
580482.7	6740413.4	0.932	2	0.130694887	0.565322126	0.101552251	0.38227942
580732.7	6740413.4	0.932	2	0.130694887	0.565322126	0.101552251	0.38227942
580982.7	6740413.4	0.932	2	0.130694887	0.565322126	0.101552251	0.38227942
581232.7	6740413.4	0.932	2	0.130694887	0.565322126	0.101552251	0.38227942
581482.7	6740413.4	0.932	2	0.130694887	0.565322126	0.101552251	0.38227942
581732.7	6740413.4	0.96	2	0.143324707	0.713983756	0.131037584	0.449892056
581982.7	6740413.4	0.96	2	0.143324707	0.713983756	0.131037584	0.449892056
582232.7	6740413.4	0.96	2	0.143324707	0.713983756	0.131037584	0.449892056
582482.7	6740413.4	0.944	2	0.136456669	0.622563	0.112856949	0.409913917
582732.7	6740413.4	0.944	2	0.136456669	0.622563	0.112856949	0.409913917
579232.7	6740663.4	0.96	2	0.143324707	0.713983756	0.131037584	0.449892056
579482.7	6740663.4	0.96	2	0.143324707	0.713983756	0.131037584	0.449892056
579732.7	6740663.4	0.96	2	0.143324707	0.713983756	0.131037584	0.449892056
579982.7	6740663.4	0.96	2	0.143324707	0.713983756	0.131037584	0.449892056
580232.7	6740663.4	0.932	2	0.130694887	0.565322126	0.101552251	0.38227942
580482.7	6740663.4	0.932	2	0.130694887	0.565322126	0.101552251	0.38227942
580732.7	6740663.4	0.932	2	0.130694887	0.565322126	0.101552251	0.38227942
580982.7	6740663.4	0.932	2	0.130694887	0.565322126	0.101552251	0.38227942
581232.7	6740663.4	0.932	2	0.130694887	0.565322126	0.101552251	0.38227942
581482.7	6740663.4	0.932	2	0.130694887	0.565322126	0.101552251	0.38227942
581732.7	6740663.4	0.96	2	0.143324707	0.713983756	0.131037584	0.449892056
581982.7	6740663.4	0.96	2	0.143324707	0.713983756	0.131037584	0.449892056
582232.7	6740663.4	0.96	2	0.143324707	0.713983756	0.131037584	0.449892056
582482.7	6740663.4	0.944	2	0.136456669	0.622563	0.112856949	0.409913917
582732.7	6740663.4	0.944	2	0.136456669	0.622563	0.112856949	0.409913917
579482.7	6740913.4	0.96	2	0.143324707	0.713983756	0.131037584	0.449892056
579732.7	6740913.4	0.96	2	0.143324707	0.713983756	0.131037584	0.449892056
579982.7	6740913.4	0.96	2	0.143324707	0.713983756	0.131037584	0.449892056
580232.7	6740913.4	0.932	2	0.130694887	0.565322126	0.101552251	0.38227942
580482.7	6740913.4	0.932	2	0.130694887	0.565322126	0.101552251	0.38227942
580732.7	6740913.4	0.932	2	0.130694887	0.565322126	0.101552251	0.38227942
580982.7	6740913.4	0.932	2	0.130694887	0.565322126	0.101552251	0.38227942
581232.7	6740913.4	0.932	2	0.130694887	0.565322126	0.101552251	0.38227942
581482.7	6740913.4	0.932	2	0.130694887	0.565322126	0.101552251	0.38227942
581732.7	6740913.4	0.96	2	0.143324707	0.713983756	0.131037584	0.449892056
581982.7	6740913.4	0.96	2	0.143324707	0.713983756	0.131037584	0.449892056
582232.7	6740913.4	0.96	2	0.143324707	0.713983756	0.131037584	0.449892056
582482.7	6740913.4	0.944	2	0.136456669	0.622563	0.112856949	0.409913917
579732.7	6741163.4	0.936	2	0.13267389	0.583414138	0.105111713	0.391277462
579982.7	6741163.4	0.936	2	0.13267389	0.583414138	0.105111713	0.391277462
580232.7	6741163.4	0.92	2	0.12441541	0.516484051	0.09204751	0.356507912
580482.7	6741163.4	0.92	2	0.12441541	0.516484051	0.09204751	0.356507912
580732.7	6741163.4	0.92	2	0.12441541	0.516484051	0.09204751	0.356507912
580982.7	6741163.4	0.932	2	0.130694887	0.565322126	0.101552251	0.38227942
581232.7	6741163.4	0.932	2	0.130694887	0.565322126	0.101552251	0.38227942
581482.7	6741163.4	0.932	2	0.130694887	0.565322126	0.101552251	0.38227942
581732.7	6741163.4	0.948	2	0.138260279	0.64370736	0.117055875	0.419562417
581982.7	6741163.4	0.948	2	0.138260279	0.64370736	0.117055875	0.419562417
582232.7	6741163.4	0.948	2	0.138260279	0.64370736	0.117055875	0.419562417
579982.7	6741413.4	0.936	2	0.13267389	0.583414138	0.105111713	0.391277462
580232.7	6741413.4	0.92	2	0.12441541	0.516484051	0.09204751	0.356507912
580482.7	6741413.4	0.92	2	0.12441541	0.516484051	0.09204751	0.356507912
580732.7	6741413.4	0.92	2	0.12441541	0.516484051	0.09204751	0.356507912
580982.7	6741413.4	0.932	2	0.130694887	0.565322126	0.101552251	0.38227942
581232.7	6741413.4	0.932	2	0.130694887	0.565322126	0.101552251	0.38227942
581482.7	6741413.4	0.932	2	0.130694887	0.565322126	0.101552251	0.38227942
581732.7	6741413.4	0.948	2	0.138260279	0.64370736	0.117055875	0.419562417
581982.7	6741413.4	0.948	2	0.138260279	0.64370736	0.117055875	0.419562417
580232.7	6741663.4	0.92	2	0.12441541	0.516484051	0.09204751	0.356507912
580482.7	6741663.4	0.92	2	0.12441541	0.516484051	0.09204751	0.356507912
580732.7	6741663.4	0.92	2	0.12441541	0.516484051	0.09204751	0.356507912
580982.7	6741663.4	0.932	2	0.130694887	0.565322126	0.101552251	0.38227942
581232.7	6741663.4	0.932	2	0.130694887	0.565322126	0.101552251	0.38227942
581482.7	6741663.4	0.932	2	0.130694887	0.565322126	0.101552251	0.38227942
581732.7	6741663.4	0.948	2	0.138260279	0.64370736	0.117055875	0.419562417
577982.7	6736413.4	0.952	2	0.140005732	0.665959651	0.121481155	0.429438022
573982.7	6737413.4	0.884	2	0.102994143	0.410438495	0.072514746	0.28915715
574232.7	6737413.4	0.884	2	0.102994143	0.410438495	0.072514746	0.28915715
574232.7	6737663.4	0.884	2	0.102994143	0.410438495	0.072514746	0.28915715
574232.7	6737913.4	0.884	2	0.102994143	0.410438495	0.072514746	0.28915715
574482.7	6737913.4	0.816	2	0.0610321	0.314028584	0.057851399	0.194700638
574732.7	6737913.4	0.816	2	0.0610321	0.314028584	0.057851399	0.194700638
573982.7	6738163.4	0.884	2	0.102994143	0.410438495	0.072514746	0.28915715
574232.7	6738163.4	0.884	2	0.102994143	0.410438495	0.072514746	0.28915715
574482.7	6738163.4	0.816	2	0.0610321	0.314028584	0.057851399	0.194700638
574232.7	6738413.4	0.708	2	0.020513365	0.265998488	0.048286004	0.10388711
574232.7	6738663.4	0.708	2	0.020513365	0.265998488	0.048286004	0.10388711
574482.7	6738663.4	0.692	2	0.017242533	0.262714284	0.046764215	0.094655533
578732.7	6739163.4	0.944	2	0.136456669	0.622563	0.112856949	0.409913917
574732.7	6737663.4	0.816	2	0.0610321	0.314028584	0.057851399	0.194700638
574982.7	6737663.4	0.816	2	0.0610321	0.314028584	0.057851399	0.194700638
575232.7	6737663.4	0.824	2	0.065522485	0.321035307	0.058796641	0.203974185
577232.7	6737663.4	0.836	2	0.072591088	0.333183389	0.060456045	0.218719222
572732.7	6737913.4	0.884	2	0.102994143	0.410438495	0.072514746	0.28915715
574982.7	6737913.4	0.816	2	0.0610321	0.314028584	0.057851399	0.194700638
575232.7	6737913.4	0.824	2	0.065522485	0.321035307	0.058796641	0.203974185
575482.7	6737913.4	0.824	2	0.065522485	0.321035307	0.058796641	0.203974185
576732.7	6737913.4	0.896	2	0.110480063	0.439946832	0.0777154	0.310059956
576982.7	6737913.4	0.836	2	0.072591088	0.333183389	0.060456045	0.218719222
574982.7	6738163.4	0.816	2	0.0610321	0.314028584	0.057851399	0.194700638
576482.7	6738163.4	0.896	2	0.110480063	0.439946832	0.0777154	0.310059956
572982.7	6738413.4	0.708	2	0.020513365	0.265998488	0.048286004	0.10388711
573732.7	6738413.4	0.708	2	0.020513365	0.265998488	0.048286004	0.10388711
574982.7	6738413.4	0.692	2	0.017242533	0.262714284	0.046764215	0.094655533
573232.7	6738663.4	0.708	2	0.020513365	0.265998488	0.048286004	0.10388711
573982.7	6738663.4	0.708	2	0.020513365	0.265998488	0.048286004	0.10388711
574732.7	6738663.4	0.692	2	0.017242533	0.262714284	0.046764215	0.094655533
574982.7	6738663.4	0.692	2	0.017242533	0.262714284	0.046764215	0.094655533
575232.7	6738663.4	0.764	2	0.036963903	0.283170414	0.053140714	0.143885317
573232.7	6738913.4	0.708	2	0.020513365	0.265998488	0.048286004	0.10388711
573482.7	6738913.4	0.708	2	0.020513365	0.265998488	0.048286004	0.10388711
573982.7	6738913.4	0.708	2	0.020513365	0.265998488	0.048286004	0.10388711
574232.7	6738913.4	0.708	2	0.020513365	0.265998488	0.048286004	0.10388711
574732.7	6738913.4	0.692	2	0.017242533	0.262714284	0.046764215	0.094655533
574982.7	6738913.4	0.692	2	0.017242533	0.262714284	0.046764215	0.094655533
575232.7	6738913.4	0.764	2	0.036963903	0.283170414	0.053140714	0.143885317
573482.7	6739163.4	0.708	2	0.020513365	0.265998488	0.048286004	0.10388711
573732.7	6739163.4	0.708	2	0.020513365	0.265998488	0.048286004	0.10388711
573982.7	6739163.4	0.708	2	0.020513365	0.265998488	0.048286004	0.10388711
574232.7	6739163.4	0.708	2	0.020513365	0.265998488	0.048286004	0.10388711
574732.7	6739163.4	0.692	2	0.017242533	0.262714284	0.046764215	0.094655533
574982.7	6739163.4	0.692	2	0.017242533	0.262714284	0.046764215	0.094655533
573482.7	6739413.4	0.708	2	0.020513365	0.265998488	0.048286004	0.10388711
573732.7	6739413.4	0.708	2	0.020513365	0.265998488	0.048286004	0.10388711
573982.7	6739413.4	0.708	2	0.020513365	0.265998488	0.048286004	0.10388711
574232.7	6739413.4	0.708	2	0.020513365	0.265998488	0.048286004	0.10388711
574482.7	6739413.4	0.692	2	0.017242533	0.262714284	0.046764215	0.094655533
573732.7	6739663.4	0.708	2	0.020513365	0.265998488	0.048286004	0.10388711
573982.7	6739663.4	0.708	2	0.020513365	0.265998488	0.048286004	0.10388711
574232.7	6739663.4	0.708	2	0.020513365	0.265998488	0.048286004	0.10388711
575232.7	6739663.4	0.764	2	0.036963903	0.283170414	0.053140714	0.143885317
575482.7	6739663.4	0.764	2	0.036963903	0.283170414	0.053140714	0.143885317
574232.7	6739913.4	0.708	2	0.020513365	0.265998488	0.048286004	0.10388711
574482.7	6739913.4	0.692	2	0.017242533	0.262714284	0.046764215	0.094655533
574732.7	6739913.4	0.692	2	0.017242533	0.262714284	0.046764215	0.094655533
574982.7	6739913.4	0.692	2	0.017242533	0.262714284	0.046764215	0.094655533
575232.7	6739913.4	0.764	2	0.036963903	0.283170414	0.053140714	0.143885317
575482.7	6739913.4	0.764	2	0.036963903	0.283170414	0.053140714	0.143885317
575732.7	6739913.4	0.764	2	0.036963903	0.283170414	0.053140714	0.143885317
575982.7	6739913.4	0.896	2	0.110480063	0.439946832	0.0777154	0.310059956
575232.7	6740163.4	0.672	2	0.013844811	0.259273763	0.044781692	0.084260965
575482.7	6740163.4	0.672	2	0.013844811	0.259273763	0.044781692	0.084260965
575732.7	6740163.4	0.672	2	0.013844811	0.259273763	0.044781692	0.084260965
575982.7	6740163.4	0.772	2	0.040073423	0.286671766	0.053799327	0.150738541
576232.7	6740163.4	0.772	2	0.040073423	0.286671766	0.053799327	0.150738541
575732.7	6740413.4	0.672	2	0.013844811	0.259273763	0.044781692	0.084260965
575982.7	6740413.4	0.772	2	0.040073423	0.286671766	0.053799327	0.150738541
574482.7	6737413.4	0.816	2	0.0610321	0.314028584	0.057851399	0.194700638
574982.7	6737413.4	0.816	2	0.0610321	0.314028584	0.057851399	0.194700638
575732.7	6737913.4	0.824	2	0.065522485	0.321035307	0.058796641	0.203974185
574732.7	6738163.4	0.816	2	0.0610321	0.314028584	0.057851399	0.194700638
576732.7	6738163.4	0.896	2	0.110480063	0.439946832	0.0777154	0.310059956
579732.7	6738163.4	0.904	2	0.115304318	0.462651737	0.081863634	0.32482804
575232.7	6738413.4	0.764	2	0.036963903	0.283170414	0.053140714	0.143885317
576732.7	6738413.4	0.896	2	0.110480063	0.439946832	0.0777154	0.310059956
576982.7	6738413.4	0.948	2	0.138260279	0.64370736	0.117055875	0.419562417
577232.7	6738413.4	0.948	2	0.138260279	0.64370736	0.117055875	0.419562417
574482.7	6739163.4	0.692	2	0.017242533	0.262714284	0.046764215	0.094655533
575482.7	6739163.4	0.764	2	0.036963903	0.283170414	0.053140714	0.143885317
576232.7	6739663.4	0.896	2	0.110480063	0.439946832	0.0777154	0.310059956
578482.7	6734913.4	0.952	2	0.140005732	0.665959651	0.121481155	0.429438022
579732.7	6738413.4	0.944	2	0.136456669	0.622563	0.112856949	0.409913917
579732.7	6738663.4	0.944	2	0.136456669	0.622563	0.112856949	0.409913917
574732.7	6739413.4	0.692	2	0.017242533	0.262714284	0.046764215	0.094655533
421366.2	6743401.7	0.772	3	0.040073423	0.286671766	0.053799327	0.150738541
421866.2	6743401.7	0.776	3	0.04170773	0.28855768	0.054130473	0.154286605
422116.2	6743401.7	0.776	3	0.04170773	0.28855768	0.054130473	0.154286605
422866.2	6743401.7	0.804	3	0.054670738	0.304894132	0.056604354	0.181574823
423116.2	6743401.7	0.804	3	0.054670738	0.304894132	0.056604354	0.181574823
423366.2	6743401.7	0.804	3	0.054670738	0.304894132	0.056604354	0.181574823
423616.2	6743401.7	0.804	3	0.054670738	0.304894132	0.056604354	0.181574823
424116.2	6743401.7	0.82	3	0.0632535	0.317432045	0.05831046	0.199283477
424366.2	6743401.7	0.82	3	0.0632535	0.317432045	0.05831046	0.199283477
424616.2	6743401.7	0.82	3	0.0632535	0.317432045	0.05831046	0.199283477
421116.2	6743651.7	0.772	3	0.040073423	0.286671766	0.053799327	0.150738541
422116.2	6743651.7	0.776	3	0.04170773	0.28855768	0.054130473	0.154286605
422616.2	6743651.7	0.804	3	0.054670738	0.304894132	0.056604354	0.181574823
422866.2	6743651.7	0.804	3	0.054670738	0.304894132	0.056604354	0.181574823
423366.2	6743651.7	0.804	3	0.054670738	0.304894132	0.056604354	0.181574823
423616.2	6743651.7	0.804	3	0.054670738	0.304894132	0.056604354	0.181574823
423866.2	6743651.7	0.804	3	0.054670738	0.304894132	0.056604354	0.181574823
424116.2	6743651.7	0.82	3	0.0632535	0.317432045	0.05831046	0.199283477
424616.2	6743651.7	0.82	3	0.0632535	0.317432045	0.05831046	0.199283477
425116.2	6743651.7	0.8	3	0.052655487	0.302170834	0.056222497	0.177399224
421116.2	6743901.7	0.828	3	0.067836838	0.324851884	0.059313613	0.208775302
421366.2	6743901.7	0.828	3	0.067836838	0.324851884	0.059313613	0.208775302
422616.2	6743901.7	0.796	3	0.050694265	0.29959152	0.055853387	0.173319648
422866.2	6743901.7	0.796	3	0.050694265	0.29959152	0.055853387	0.173319648
423366.2	6743901.7	0.84	3	0.075024847	0.337729782	0.061090295	0.223867406
423616.2	6743901.7	0.84	3	0.075024847	0.337729782	0.061090295	0.223867406
423866.2	6743901.7	0.84	3	0.075024847	0.337729782	0.061090295	0.223867406
424116.2	6743901.7	0.796	3	0.050694265	0.29959152	0.055853387	0.173319648
424366.2	6743901.7	0.796	3	0.050694265	0.29959152	0.055853387	0.173319648
424616.2	6743901.7	0.796	3	0.050694265	0.29959152	0.055853387	0.173319648
424866.2	6743901.7	0.664	3	0.012673365	0.25807028	0.04396764	0.080430098
420616.2	6744151.7	0.884	3	0.102994143	0.410438495	0.072514746	0.28915715
421116.2	6744151.7	0.828	3	0.067836838	0.324851884	0.059313613	0.208775302
421366.2	6744151.7	0.828	3	0.067836838	0.324851884	0.059313613	0.208775302
421866.2	6744151.7	0.78	3	0.043395908	0.290541547	0.054464271	0.157918183
422116.2	6744151.7	0.78	3	0.043395908	0.290541547	0.054464271	0.157918183
422866.2	6744151.7	0.796	3	0.050694265	0.29959152	0.055853387	0.173319648
423616.2	6744151.7	0.84	3	0.075024847	0.337729782	0.061090295	0.223867406
423866.2	6744151.7	0.84	3	0.075024847	0.337729782	0.061090295	0.223867406
424116.2	6744151.7	0.796	3	0.050694265	0.29959152	0.055853387	0.173319648
424366.2	6744151.7	0.796	3	0.050694265	0.29959152	0.055853387	0.173319648
424616.2	6744151.7	0.796	3	0.050694265	0.29959152	0.055853387	0.173319648
424866.2	6744151.7	0.664	3	0.012673365	0.25807028	0.04396764	0.080430098
421116.2	6744401.7	0.828	3	0.067836838	0.324851884	0.059313613	0.208775302
422616.2	6744401.7	0.796	3	0.050694265	0.29959152	0.055853387	0.173319648
423366.2	6744401.7	0.84	3	0.075024847	0.337729782	0.061090295	0.223867406
423616.2	6744401.7	0.84	3	0.075024847	0.337729782	0.061090295	0.223867406
423866.2	6744401.7	0.84	3	0.075024847	0.337729782	0.061090295	0.223867406
424116.2	6744401.7	0.796	3	0.050694265	0.29959152	0.055853387	0.173319648
424366.2	6744401.7	0.796	3	0.050694265	0.29959152	0.055853387	0.173319648
424866.2	6744401.7	0.664	3	0.012673365	0.25807028	0.04396764	0.080430098
419866.2	6744651.7	0.892	3	0.108013576	0.429534379	0.075852716	0.302929638
420116.2	6744651.7	0.88	3	0.100450911	0.401697291	0.071025262	0.282507525
420616.2	6744651.7	0.88	3	0.100450911	0.401697291	0.071025262	0.282507525
421116.2	6744651.7	0.84	3	0.075024847	0.337729782	0.061090295	0.223867406
422616.2	6744651.7	0.796	3	0.050694265	0.29959152	0.055853387	0.173319648
423116.2	6744651.7	0.796	3	0.050694265	0.29959152	0.055853387	0.173319648
423366.2	6744651.7	0.84	3	0.075024847	0.337729782	0.061090295	0.223867406
424116.2	6744651.7	0.796	3	0.050694265	0.29959152	0.055853387	0.173319648
424616.2	6744651.7	0.796	3	0.050694265	0.29959152	0.055853387	0.173319648
424866.2	6744651.7	0.664	3	0.012673365	0.25807028	0.04396764	0.080430098
425366.2	6744651.7	0.664	3	0.012673365	0.25807028	0.04396764	0.080430098
419866.2	6744901.7	0.892	3	0.108013576	0.429534379	0.075852716	0.302929638
420116.2	6744901.7	0.88	3	0.100450911	0.401697291	0.071025262	0.282507525
420366.2	6744901.7	0.88	3	0.100450911	0.401697291	0.071025262	0.282507525
420616.2	6744901.7	0.88	3	0.100450911	0.401697291	0.071025262	0.282507525
420866.2	6744901.7	0.84	3	0.075024847	0.337729782	0.061090295	0.223867406
421116.2	6744901.7	0.84	3	0.075024847	0.337729782	0.061090295	0.223867406
422116.2	6744901.7	0.852	3	0.082508777	0.353100084	0.063304063	0.240050499
422366.2	6744901.7	0.852	3	0.082508777	0.353100084	0.063304063	0.240050499
422616.2	6744901.7	0.852	3	0.082508777	0.353100084	0.063304063	0.240050499
422866.2	6744901.7	0.852	3	0.082508777	0.353100084	0.063304063	0.240050499
423116.2	6744901.7	0.852	3	0.082508777	0.353100084	0.063304063	0.240050499
419866.2	6745151.7	0.892	3	0.108013576	0.429534379	0.075852716	0.302929638
420116.2	6745151.7	0.88	3	0.100450911	0.401697291	0.071025262	0.282507525
420366.2	6745151.7	0.88	3	0.100450911	0.401697291	0.071025262	0.282507525
420616.2	6745151.7	0.88	3	0.100450911	0.401697291	0.071025262	0.282507525
420866.2	6745151.7	0.84	3	0.075024847	0.337729782	0.061090295	0.223867406
421116.2	6745151.7	0.84	3	0.075024847	0.337729782	0.061090295	0.223867406
422116.2	6745151.7	0.852	3	0.082508777	0.353100084	0.063304063	0.240050499
422366.2	6745151.7	0.852	3	0.082508777	0.353100084	0.063304063	0.240050499
422616.2	6745151.7	0.852	3	0.082508777	0.353100084	0.063304063	0.240050499
422866.2	6745151.7	0.852	3	0.082508777	0.353100084	0.063304063	0.240050499
423116.2	6745151.7	0.852	3	0.082508777	0.353100084	0.063304063	0.240050499
423366.2	6745151.7	0.86	3	0.087607512	0.364982703	0.065093798	0.251484049
423866.2	6745151.7	0.86	3	0.087607512	0.364982703	0.065093798	0.251484049
424116.2	6745151.7	0.844	3	0.077491703	0.34255247	0.061772918	0.229136768
424616.2	6745151.7	0.844	3	0.077491703	0.34255247	0.061772918	0.229136768
424866.2	6745151.7	0.716	3	0.022358069	0.267853571	0.049023103	0.108835229
419616.2	6745401.7	0.892	3	0.108013576	0.429534379	0.075852716	0.302929638
419866.2	6745401.7	0.892	3	0.108013576	0.429534379	0.075852716	0.302929638
420116.2	6745401.7	0.88	3	0.100450911	0.401697291	0.071025262	0.282507525
420366.2	6745401.7	0.88	3	0.100450911	0.401697291	0.071025262	0.282507525
420616.2	6745401.7	0.88	3	0.100450911	0.401697291	0.071025262	0.282507525
421116.2	6745401.7	0.84	3	0.075024847	0.337729782	0.061090295	0.223867406
421366.2	6745401.7	0.84	3	0.075024847	0.337729782	0.061090295	0.223867406
421616.2	6745401.7	0.852	3	0.082508777	0.353100084	0.063304063	0.240050499
422116.2	6745401.7	0.852	3	0.082508777	0.353100084	0.063304063	0.240050499
422366.2	6745401.7	0.852	3	0.082508777	0.353100084	0.063304063	0.240050499
422866.2	6745401.7	0.852	3	0.082508777	0.353100084	0.063304063	0.240050499
423116.2	6745401.7	0.852	3	0.082508777	0.353100084	0.063304063	0.240050499
423616.2	6745401.7	0.86	3	0.087607512	0.364982703	0.065093798	0.251484049
424116.2	6745401.7	0.844	3	0.077491703	0.34255247	0.061772918	0.229136768
424366.2	6745401.7	0.844	3	0.077491703	0.34255247	0.061772918	0.229136768
424616.2	6745401.7	0.844	3	0.077491703	0.34255247	0.061772918	0.229136768
424866.2	6745401.7	0.716	3	0.022358069	0.267853571	0.049023103	0.108835229
425866.2	6745401.7	0.776	3	0.04170773	0.28855768	0.054130473	0.154286605
419366.2	6745651.7	0.904	3	0.115304318	0.462651737	0.081863634	0.32482804
420116.2	6745651.7	0.872	3	0.095323105	0.3856905	0.068370072	0.269663514
420366.2	6745651.7	0.872	3	0.095323105	0.3856905	0.068370072	0.269663514
420616.2	6745651.7	0.872	3	0.095323105	0.3856905	0.068370072	0.269663514
420866.2	6745651.7	0.908	3	0.117654181	0.475007245	0.084163269	0.332473799
421116.2	6745651.7	0.908	3	0.117654181	0.475007245	0.084163269	0.332473799
421616.2	6745651.7	0.904	3	0.115304318	0.462651737	0.081863634	0.32482804
421866.2	6745651.7	0.904	3	0.115304318	0.462651737	0.081863634	0.32482804
422116.2	6745651.7	0.904	3	0.115304318	0.462651737	0.081863634	0.32482804
422366.2	6745651.7	0.904	3	0.115304318	0.462651737	0.081863634	0.32482804
422616.2	6745651.7	0.924	3	0.126564526	0.531896243	0.095026763	0.364899348
422866.2	6745651.7	0.924	3	0.126564526	0.531896243	0.095026763	0.364899348
423366.2	6745651.7	0.988	3	0.153250054	0.924833542	0.172633584	0.529463141
423616.2	6745651.7	0.988	3	0.153250054	0.924833542	0.172633584	0.529463141
423866.2	6745651.7	0.988	3	0.153250054	0.924833542	0.172633584	0.529463141
424116.2	6745651.7	0.932	3	0.130694887	0.565322126	0.101552251	0.38227942
424366.2	6745651.7	0.932	3	0.130694887	0.565322126	0.101552251	0.38227942
424616.2	6745651.7	0.932	3	0.130694887	0.565322126	0.101552251	0.38227942
424866.2	6745651.7	0.832	3	0.070194005	0.328896154	0.059865331	0.213689428
419366.2	6745901.7	0.904	3	0.115304318	0.462651737	0.081863634	0.32482804
419616.2	6745901.7	0.904	3	0.115304318	0.462651737	0.081863634	0.32482804
419866.2	6745901.7	0.904	3	0.115304318	0.462651737	0.081863634	0.32482804
420366.2	6745901.7	0.872	3	0.095323105	0.3856905	0.068370072	0.269663514
420616.2	6745901.7	0.872	3	0.095323105	0.3856905	0.068370072	0.269663514
420866.2	6745901.7	0.908	3	0.117654181	0.475007245	0.084163269	0.332473799
421116.2	6745901.7	0.908	3	0.117654181	0.475007245	0.084163269	0.332473799
421366.2	6745901.7	0.908	3	0.117654181	0.475007245	0.084163269	0.332473799
421616.2	6745901.7	0.904	3	0.115304318	0.462651737	0.081863634	0.32482804
421866.2	6745901.7	0.904	3	0.115304318	0.462651737	0.081863634	0.32482804
422116.2	6745901.7	0.904	3	0.115304318	0.462651737	0.081863634	0.32482804
422616.2	6745901.7	0.924	3	0.126564526	0.531896243	0.095026763	0.364899348
422866.2	6745901.7	0.924	3	0.126564526	0.531896243	0.095026763	0.364899348
423116.2	6745901.7	0.924	3	0.126564526	0.531896243	0.095026763	0.364899348
423366.2	6745901.7	0.988	3	0.153250054	0.924833542	0.172633584	0.529463141
423616.2	6745901.7	0.988	3	0.153250054	0.924833542	0.172633584	0.529463141
423866.2	6745901.7	0.988	3	0.153250054	0.924833542	0.172633584	0.529463141
424116.2	6745901.7	0.932	3	0.130694887	0.565322126	0.101552251	0.38227942
424366.2	6745901.7	0.932	3	0.130694887	0.565322126	0.101552251	0.38227942
424616.2	6745901.7	0.932	3	0.130694887	0.565322126	0.101552251	0.38227942
424866.2	6745901.7	0.832	3	0.070194005	0.328896154	0.059865331	0.213689428
425116.2	6745901.7	0.832	3	0.070194005	0.328896154	0.059865331	0.213689428
425616.2	6745901.7	0.832	3	0.070194005	0.328896154	0.059865331	0.213689428
419366.2	6746151.7	0.904	3	0.115304318	0.462651737	0.081863634	0.32482804
419616.2	6746151.7	0.904	3	0.115304318	0.462651737	0.081863634	0.32482804
419866.2	6746151.7	0.904	3	0.115304318	0.462651737	0.081863634	0.32482804
420366.2	6746151.7	0.872	3	0.095323105	0.3856905	0.068370072	0.269663514
420616.2	6746151.7	0.872	3	0.095323105	0.3856905	0.068370072	0.269663514
420866.2	6746151.7	0.908	3	0.117654181	0.475007245	0.084163269	0.332473799
421116.2	6746151.7	0.908	3	0.117654181	0.475007245	0.084163269	0.332473799
421366.2	6746151.7	0.908	3	0.117654181	0.475007245	0.084163269	0.332473799
421616.2	6746151.7	0.904	3	0.115304318	0.462651737	0.081863634	0.32482804
422116.2	6746151.7	0.904	3	0.115304318	0.462651737	0.081863634	0.32482804
422366.2	6746151.7	0.904	3	0.115304318	0.462651737	0.081863634	0.32482804
423116.2	6746151.7	0.924	3	0.126564526	0.531896243	0.095026763	0.364899348
423366.2	6746151.7	0.988	3	0.153250054	0.924833542	0.172633584	0.529463141
423616.2	6746151.7	0.988	3	0.153250054	0.924833542	0.172633584	0.529463141
423866.2	6746151.7	0.988	3	0.153250054	0.924833542	0.172633584	0.529463141
424116.2	6746151.7	0.932	3	0.130694887	0.565322126	0.101552251	0.38227942
424366.2	6746151.7	0.932	3	0.130694887	0.565322126	0.101552251	0.38227942
424616.2	6746151.7	0.932	3	0.130694887	0.565322126	0.101552251	0.38227942
424866.2	6746151.7	0.832	3	0.070194005	0.328896154	0.059865331	0.213689428
425116.2	6746151.7	0.832	3	0.070194005	0.328896154	0.059865331	0.213689428
425366.2	6746151.7	0.832	3	0.070194005	0.328896154	0.059865331	0.213689428
425616.2	6746151.7	0.832	3	0.070194005	0.328896154	0.059865331	0.213689428
419366.2	6746401.7	0.904	3	0.115304318	0.462651737	0.081863634	0.32482804
419866.2	6746401.7	0.904	3	0.115304318	0.462651737	0.081863634	0.32482804
420116.2	6746401.7	0.872	3	0.095323105	0.3856905	0.068370072	0.269663514
420616.2	6746401.7	0.872	3	0.095323105	0.3856905	0.068370072	0.269663514
420866.2	6746401.7	0.908	3	0.117654181	0.475007245	0.084163269	0.332473799
421116.2	6746401.7	0.908	3	0.117654181	0.475007245	0.084163269	0.332473799
421366.2	6746401.7	0.908	3	0.117654181	0.475007245	0.084163269	0.332473799
421616.2	6746401.7	0.904	3	0.115304318	0.462651737	0.081863634	0.32482804
421866.2	6746401.7	0.904	3	0.115304318	0.462651737	0.081863634	0.32482804
422116.2	6746401.7	0.904	3	0.115304318	0.462651737	0.081863634	0.32482804
422366.2	6746401.7	0.904	3	0.115304318	0.462651737	0.081863634	0.32482804
422616.2	6746401.7	0.924	3	0.126564526	0.531896243	0.095026763	0.364899348
422866.2	6746401.7	0.924	3	0.126564526	0.531896243	0.095026763	0.364899348
423116.2	6746401.7	0.924	3	0.126564526	0.531896243	0.095026763	0.364899348
423366.2	6746401.7	0.988	3	0.153250054	0.924833542	0.172633584	0.529463141
423616.2	6746401.7	0.988	3	0.153250054	0.924833542	0.172633584	0.529463141
423866.2	6746401.7	0.988	3	0.153250054	0.924833542	0.172633584	0.529463141
424116.2	6746401.7	0.932	3	0.130694887	0.565322126	0.101552251	0.38227942
424366.2	6746401.7	0.932	3	0.130694887	0.565322126	0.101552251	0.38227942
424616.2	6746401.7	0.932	3	0.130694887	0.565322126	0.101552251	0.38227942
424866.2	6746401.7	0.832	3	0.070194005	0.328896154	0.059865331	0.213689428
425116.2	6746401.7	0.832	3	0.070194005	0.328896154	0.059865331	0.213689428
425366.2	6746401.7	0.832	3	0.070194005	0.328896154	0.059865331	0.213689428
425616.2	6746401.7	0.832	3	0.070194005	0.328896154	0.059865331	0.213689428
419366.2	6746651.7	0.836	3	0.072591088	0.333183389	0.060456045	0.218719222
419616.2	6746651.7	0.836	3	0.072591088	0.333183389	0.060456045	0.218719222
419866.2	6746651.7	0.836	3	0.072591088	0.333183389	0.060456045	0.218719222
420116.2	6746651.7	0.852	3	0.082508777	0.353100084	0.063304063	0.240050499
420366.2	6746651.7	0.852	3	0.082508777	0.353100084	0.063304063	0.240050499
420616.2	6746651.7	0.852	3	0.082508777	0.353100084	0.063304063	0.240050499
420866.2	6746651.7	0.896	3	0.110480063	0.439946832	0.0777154	0.310059956
421116.2	6746651.7	0.896	3	0.110480063	0.439946832	0.0777154	0.310059956
421366.2	6746651.7	0.896	3	0.110480063	0.439946832	0.0777154	0.310059956
421616.2	6746651.7	0.928	3	0.128658123	0.548162775	0.098192799	0.373488301
421866.2	6746651.7	0.928	3	0.128658123	0.548162775	0.098192799	0.373488301
422116.2	6746651.7	0.928	3	0.128658123	0.548162775	0.098192799	0.373488301
422866.2	6746651.7	0.952	3	0.140005732	0.665959651	0.121481155	0.429438022
423116.2	6746651.7	0.952	3	0.140005732	0.665959651	0.121481155	0.429438022
423366.2	6746651.7	0.968	3	0.146420596	0.767048609	0.141580792	0.471320311
423866.2	6746651.7	0.968	3	0.146420596	0.767048609	0.141580792	0.471320311
424116.2	6746651.7	0.916	3	0.122212489	0.501888991	0.089248353	0.34830945
424366.2	6746651.7	0.916	3	0.122212489	0.501888991	0.089248353	0.34830945
424616.2	6746651.7	0.916	3	0.122212489	0.501888991	0.089248353	0.34830945
424866.2	6746651.7	0.892	3	0.108013576	0.429534379	0.075852716	0.302929638
425116.2	6746651.7	0.892	3	0.108013576	0.429534379	0.075852716	0.302929638
425366.2	6746651.7	0.892	3	0.108013576	0.429534379	0.075852716	0.302929638
425616.2	6746651.7	0.892	3	0.108013576	0.429534379	0.075852716	0.302929638
425866.2	6746651.7	0.876	3	0.097892143	0.393456855	0.069646029	0.276010818
419366.2	6746901.7	0.836	3	0.072591088	0.333183389	0.060456045	0.218719222
419616.2	6746901.7	0.836	3	0.072591088	0.333183389	0.060456045	0.218719222
419866.2	6746901.7	0.836	3	0.072591088	0.333183389	0.060456045	0.218719222
420116.2	6746901.7	0.852	3	0.082508777	0.353100084	0.063304063	0.240050499
420366.2	6746901.7	0.852	3	0.082508777	0.353100084	0.063304063	0.240050499
420616.2	6746901.7	0.852	3	0.082508777	0.353100084	0.063304063	0.240050499
420866.2	6746901.7	0.896	3	0.110480063	0.439946832	0.0777154	0.310059956
421116.2	6746901.7	0.896	3	0.110480063	0.439946832	0.0777154	0.310059956
421366.2	6746901.7	0.896	3	0.110480063	0.439946832	0.0777154	0.310059956
421866.2	6746901.7	0.928	3	0.128658123	0.548162775	0.098192799	0.373488301
422116.2	6746901.7	0.928	3	0.128658123	0.548162775	0.098192799	0.373488301
422366.2	6746901.7	0.928	3	0.128658123	0.548162775	0.098192799	0.373488301
422616.2	6746901.7	0.952	3	0.140005732	0.665959651	0.121481155	0.429438022
422866.2	6746901.7	0.952	3	0.140005732	0.665959651	0.121481155	0.429438022
423366.2	6746901.7	0.968	3	0.146420596	0.767048609	0.141580792	0.471320311
423616.2	6746901.7	0.968	3	0.146420596	0.767048609	0.141580792	0.471320311
423866.2	6746901.7	0.968	3	0.146420596	0.767048609	0.141580792	0.471320311
424116.2	6746901.7	0.916	3	0.122212489	0.501888991	0.089248353	0.34830945
424366.2	6746901.7	0.916	3	0.122212489	0.501888991	0.089248353	0.34830945
424616.2	6746901.7	0.916	3	0.122212489	0.501888991	0.089248353	0.34830945
425116.2	6746901.7	0.892	3	0.108013576	0.429534379	0.075852716	0.302929638
425366.2	6746901.7	0.892	3	0.108013576	0.429534379	0.075852716	0.302929638
425616.2	6746901.7	0.892	3	0.108013576	0.429534379	0.075852716	0.302929638
425866.2	6746901.7	0.876	3	0.097892143	0.393456855	0.069646029	0.276010818
426116.2	6746901.7	0.876	3	0.097892143	0.393456855	0.069646029	0.276010818
426366.2	6746901.7	0.876	3	0.097892143	0.393456855	0.069646029	0.276010818
419616.2	6747151.7	0.836	3	0.072591088	0.333183389	0.060456045	0.218719222
419866.2	6747151.7	0.836	3	0.072591088	0.333183389	0.060456045	0.218719222
420116.2	6747151.7	0.852	3	0.082508777	0.353100084	0.063304063	0.240050499
420366.2	6747151.7	0.852	3	0.082508777	0.353100084	0.063304063	0.240050499
420616.2	6747151.7	0.852	3	0.082508777	0.353100084	0.063304063	0.240050499
420866.2	6747151.7	0.896	3	0.110480063	0.439946832	0.0777154	0.310059956
421116.2	6747151.7	0.896	3	0.110480063	0.439946832	0.0777154	0.310059956
421366.2	6747151.7	0.896	3	0.110480063	0.439946832	0.0777154	0.310059956
421866.2	6747151.7	0.928	3	0.128658123	0.548162775	0.098192799	0.373488301
422116.2	6747151.7	0.928	3	0.128658123	0.548162775	0.098192799	0.373488301
422366.2	6747151.7	0.928	3	0.128658123	0.548162775	0.098192799	0.373488301
422616.2	6747151.7	0.952	3	0.140005732	0.665959651	0.121481155	0.429438022
423116.2	6747151.7	0.952	3	0.140005732	0.665959651	0.121481155	0.429438022
423366.2	6747151.7	0.968	3	0.146420596	0.767048609	0.141580792	0.471320311
423616.2	6747151.7	0.968	3	0.146420596	0.767048609	0.141580792	0.471320311
423866.2	6747151.7	0.968	3	0.146420596	0.767048609	0.141580792	0.471320311
424116.2	6747151.7	0.916	3	0.122212489	0.501888991	0.089248353	0.34830945
424366.2	6747151.7	0.916	3	0.122212489	0.501888991	0.089248353	0.34830945
424616.2	6747151.7	0.916	3	0.122212489	0.501888991	0.089248353	0.34830945
425116.2	6747151.7	0.892	3	0.108013576	0.429534379	0.075852716	0.302929638
425366.2	6747151.7	0.892	3	0.108013576	0.429534379	0.075852716	0.302929638
425866.2	6747151.7	0.876	3	0.097892143	0.393456855	0.069646029	0.276010818
426116.2	6747151.7	0.876	3	0.097892143	0.393456855	0.069646029	0.276010818
426366.2	6747151.7	0.876	3	0.097892143	0.393456855	0.069646029	0.276010818
419866.2	6747401.7	0.836	3	0.072591088	0.333183389	0.060456045	0.218719222
420366.2	6747401.7	0.852	3	0.082508777	0.353100084	0.063304063	0.240050499
420616.2	6747401.7	0.852	3	0.082508777	0.353100084	0.063304063	0.240050499
421116.2	6747401.7	0.896	3	0.110480063	0.439946832	0.0777154	0.310059956
421366.2	6747401.7	0.896	3	0.110480063	0.439946832	0.0777154	0.310059956
421616.2	6747401.7	0.928	3	0.128658123	0.548162775	0.098192799	0.373488301
421866.2	6747401.7	0.928	3	0.128658123	0.548162775	0.098192799	0.373488301
422116.2	6747401.7	0.928	3	0.128658123	0.548162775	0.098192799	0.373488301
422366.2	6747401.7	0.928	3	0.128658123	0.548162775	0.098192799	0.373488301
422616.2	6747401.7	0.952	3	0.140005732	0.665959651	0.121481155	0.429438022
422866.2	6747401.7	0.952	3	0.140005732	0.665959651	0.121481155	0.429438022
423116.2	6747401.7	0.952	3	0.140005732	0.665959651	0.121481155	0.429438022
423366.2	6747401.7	0.968	3	0.146420596	0.767048609	0.141580792	0.471320311
423616.2	6747401.7	0.968	3	0.146420596	0.767048609	0.141580792	0.471320311
423866.2	6747401.7	0.968	3	0.146420596	0.767048609	0.141580792	0.471320311
424116.2	6747401.7	0.916	3	0.122212489	0.501888991	0.089248353	0.34830945
424366.2	6747401.7	0.916	3	0.122212489	0.501888991	0.089248353	0.34830945
424616.2	6747401.7	0.916	3	0.122212489	0.501888991	0.089248353	0.34830945
424866.2	6747401.7	0.892	3	0.108013576	0.429534379	0.075852716	0.302929638
425116.2	6747401.7	0.892	3	0.108013576	0.429534379	0.075852716	0.302929638
425366.2	6747401.7	0.892	3	0.108013576	0.429534379	0.075852716	0.302929638
425616.2	6747401.7	0.876	3	0.097892143	0.393456855	0.069646029	0.276010818
425866.2	6747401.7	0.876	3	0.097892143	0.393456855	0.069646029	0.276010818
426116.2	6747401.7	0.876	3	0.097892143	0.393456855	0.069646029	0.276010818
426366.2	6747401.7	0.876	3	0.097892143	0.393456855	0.069646029	0.276010818
419366.2	6747651.7	0.816	3	0.0610321	0.314028584	0.057851399	0.194700638
419616.2	6747651.7	0.816	3	0.0610321	0.314028584	0.057851399	0.194700638
419866.2	6747651.7	0.816	3	0.0610321	0.314028584	0.057851399	0.194700638
420616.2	6747651.7	0.888	3	0.105516689	0.41970804	0.074121534	0.295963293
420866.2	6747651.7	0.88	3	0.100450911	0.401697291	0.071025262	0.282507525
421366.2	6747651.7	0.88	3	0.100450911	0.401697291	0.071025262	0.282507525
421616.2	6747651.7	0.912	3	0.119957895	0.488075032	0.086622546	0.340299524
421866.2	6747651.7	0.912	3	0.119957895	0.488075032	0.086622546	0.340299524
422116.2	6747651.7	0.912	3	0.119957895	0.488075032	0.086622546	0.340299524
422366.2	6747651.7	0.912	3	0.119957895	0.488075032	0.086622546	0.340299524
422616.2	6747651.7	0.932	3	0.130694887	0.565322126	0.101552251	0.38227942
422866.2	6747651.7	0.932	3	0.130694887	0.565322126	0.101552251	0.38227942
423116.2	6747651.7	0.932	3	0.130694887	0.565322126	0.101552251	0.38227942
423366.2	6747651.7	0.916	3	0.122212489	0.501888991	0.089248353	0.34830945
423616.2	6747651.7	0.916	3	0.122212489	0.501888991	0.089248353	0.34830945
423866.2	6747651.7	0.916	3	0.122212489	0.501888991	0.089248353	0.34830945
424116.2	6747651.7	0.892	3	0.108013576	0.429534379	0.075852716	0.302929638
424866.2	6747651.7	0.864	3	0.090175504	0.371477818	0.066100617	0.257403447
425116.2	6747651.7	0.864	3	0.090175504	0.371477818	0.066100617	0.257403447
425366.2	6747651.7	0.864	3	0.090175504	0.371477818	0.066100617	0.257403447
425616.2	6747651.7	0.868	3	0.092749119	0.378372442	0.067190515	0.263462176
425866.2	6747651.7	0.868	3	0.092749119	0.378372442	0.067190515	0.263462176
426116.2	6747651.7	0.868	3	0.092749119	0.378372442	0.067190515	0.263462176
426366.2	6747651.7	0.868	3	0.092749119	0.378372442	0.067190515	0.263462176
420116.2	6747901.7	0.888	3	0.105516689	0.41970804	0.074121534	0.295963293
420366.2	6747901.7	0.888	3	0.105516689	0.41970804	0.074121534	0.295963293
420616.2	6747901.7	0.888	3	0.105516689	0.41970804	0.074121534	0.295963293
420866.2	6747901.7	0.88	3	0.100450911	0.401697291	0.071025262	0.282507525
421116.2	6747901.7	0.88	3	0.100450911	0.401697291	0.071025262	0.282507525
421366.2	6747901.7	0.88	3	0.100450911	0.401697291	0.071025262	0.282507525
421866.2	6747901.7	0.912	3	0.119957895	0.488075032	0.086622546	0.340299524
422116.2	6747901.7	0.912	3	0.119957895	0.488075032	0.086622546	0.340299524
422366.2	6747901.7	0.912	3	0.119957895	0.488075032	0.086622546	0.340299524
422616.2	6747901.7	0.932	3	0.130694887	0.565322126	0.101552251	0.38227942
422866.2	6747901.7	0.932	3	0.130694887	0.565322126	0.101552251	0.38227942
423116.2	6747901.7	0.932	3	0.130694887	0.565322126	0.101552251	0.38227942
423366.2	6747901.7	0.916	3	0.122212489	0.501888991	0.089248353	0.34830945
423616.2	6747901.7	0.916	3	0.122212489	0.501888991	0.089248353	0.34830945
423866.2	6747901.7	0.916	3	0.122212489	0.501888991	0.089248353	0.34830945
424116.2	6747901.7	0.892	3	0.108013576	0.429534379	0.075852716	0.302929638
424866.2	6747901.7	0.864	3	0.090175504	0.371477818	0.066100617	0.257403447
425116.2	6747901.7	0.864	3	0.090175504	0.371477818	0.066100617	0.257403447
425616.2	6747901.7	0.868	3	0.092749119	0.378372442	0.067190515	0.263462176
426116.2	6747901.7	0.868	3	0.092749119	0.378372442	0.067190515	0.263462176
426366.2	6747901.7	0.868	3	0.092749119	0.378372442	0.067190515	0.263462176
419616.2	6748151.7	0.816	3	0.0610321	0.314028584	0.057851399	0.194700638
419866.2	6748151.7	0.816	3	0.0610321	0.314028584	0.057851399	0.194700638
420116.2	6748151.7	0.888	3	0.105516689	0.41970804	0.074121534	0.295963293
420366.2	6748151.7	0.888	3	0.105516689	0.41970804	0.074121534	0.295963293
420616.2	6748151.7	0.888	3	0.105516689	0.41970804	0.074121534	0.295963293
420866.2	6748151.7	0.88	3	0.100450911	0.401697291	0.071025262	0.282507525
421116.2	6748151.7	0.88	3	0.100450911	0.401697291	0.071025262	0.282507525
421366.2	6748151.7	0.88	3	0.100450911	0.401697291	0.071025262	0.282507525
421616.2	6748151.7	0.912	3	0.119957895	0.488075032	0.086622546	0.340299524
421866.2	6748151.7	0.912	3	0.119957895	0.488075032	0.086622546	0.340299524
422116.2	6748151.7	0.912	3	0.119957895	0.488075032	0.086622546	0.340299524
422616.2	6748151.7	0.932	3	0.130694887	0.565322126	0.101552251	0.38227942
422866.2	6748151.7	0.932	3	0.130694887	0.565322126	0.101552251	0.38227942
423116.2	6748151.7	0.932	3	0.130694887	0.565322126	0.101552251	0.38227942
423366.2	6748151.7	0.916	3	0.122212489	0.501888991	0.089248353	0.34830945
423616.2	6748151.7	0.916	3	0.122212489	0.501888991	0.089248353	0.34830945
423866.2	6748151.7	0.916	3	0.122212489	0.501888991	0.089248353	0.34830945
424116.2	6748151.7	0.892	3	0.108013576	0.429534379	0.075852716	0.302929638
424366.2	6748151.7	0.892	3	0.108013576	0.429534379	0.075852716	0.302929638
424616.2	6748151.7	0.892	3	0.108013576	0.429534379	0.075852716	0.302929638
424866.2	6748151.7	0.864	3	0.090175504	0.371477818	0.066100617	0.257403447
425116.2	6748151.7	0.864	3	0.090175504	0.371477818	0.066100617	0.257403447
425866.2	6748151.7	0.868	3	0.092749119	0.378372442	0.067190515	0.263462176
426116.2	6748151.7	0.868	3	0.092749119	0.378372442	0.067190515	0.263462176
419616.2	6748401.7	0.932	3	0.130694887	0.565322126	0.101552251	0.38227942
419866.2	6748401.7	0.932	3	0.130694887	0.565322126	0.101552251	0.38227942
420116.2	6748401.7	0.924	3	0.126564526	0.531896243	0.095026763	0.364899348
420366.2	6748401.7	0.924	3	0.126564526	0.531896243	0.095026763	0.364899348
420616.2	6748401.7	0.924	3	0.126564526	0.531896243	0.095026763	0.364899348
421116.2	6748401.7	0.932	3	0.130694887	0.565322126	0.101552251	0.38227942
421366.2	6748401.7	0.932	3	0.130694887	0.565322126	0.101552251	0.38227942
421616.2	6748401.7	0.968	3	0.146420596	0.767048609	0.141580792	0.471320311
421866.2	6748401.7	0.968	3	0.146420596	0.767048609	0.141580792	0.471320311
422116.2	6748401.7	0.968	3	0.146420596	0.767048609	0.141580792	0.471320311
422366.2	6748401.7	0.968	3	0.146420596	0.767048609	0.141580792	0.471320311
422616.2	6748401.7	0.952	3	0.140005732	0.665959651	0.121481155	0.429438022
422866.2	6748401.7	0.952	3	0.140005732	0.665959651	0.121481155	0.429438022
423366.2	6748401.7	0.92	3	0.12441541	0.516484051	0.09204751	0.356507912
423616.2	6748401.7	0.92	3	0.12441541	0.516484051	0.09204751	0.356507912
423866.2	6748401.7	0.92	3	0.12441541	0.516484051	0.09204751	0.356507912
424116.2	6748401.7	0.892	3	0.108013576	0.429534379	0.075852716	0.302929638
424366.2	6748401.7	0.892	3	0.108013576	0.429534379	0.075852716	0.302929638
424616.2	6748401.7	0.892	3	0.108013576	0.429534379	0.075852716	0.302929638
424866.2	6748401.7	0.904	3	0.115304318	0.462651737	0.081863634	0.32482804
425116.2	6748401.7	0.904	3	0.115304318	0.462651737	0.081863634	0.32482804
425366.2	6748401.7	0.904	3	0.115304318	0.462651737	0.081863634	0.32482804
425866.2	6748401.7	0.892	3	0.108013576	0.429534379	0.075852716	0.302929638
420116.2	6748651.7	0.924	3	0.126564526	0.531896243	0.095026763	0.364899348
420366.2	6748651.7	0.924	3	0.126564526	0.531896243	0.095026763	0.364899348
420616.2	6748651.7	0.924	3	0.126564526	0.531896243	0.095026763	0.364899348
420866.2	6748651.7	0.932	3	0.130694887	0.565322126	0.101552251	0.38227942
421116.2	6748651.7	0.932	3	0.130694887	0.565322126	0.101552251	0.38227942
421366.2	6748651.7	0.932	3	0.130694887	0.565322126	0.101552251	0.38227942
421616.2	6748651.7	0.968	3	0.146420596	0.767048609	0.141580792	0.471320311
421866.2	6748651.7	0.968	3	0.146420596	0.767048609	0.141580792	0.471320311
422116.2	6748651.7	0.968	3	0.146420596	0.767048609	0.141580792	0.471320311
422366.2	6748651.7	0.968	3	0.146420596	0.767048609	0.141580792	0.471320311
422616.2	6748651.7	0.952	3	0.140005732	0.665959651	0.121481155	0.429438022
422866.2	6748651.7	0.952	3	0.140005732	0.665959651	0.121481155	0.429438022
423116.2	6748651.7	0.952	3	0.140005732	0.665959651	0.121481155	0.429438022
423366.2	6748651.7	0.92	3	0.12441541	0.516484051	0.09204751	0.356507912
423616.2	6748651.7	0.92	3	0.12441541	0.516484051	0.09204751	0.356507912
423866.2	6748651.7	0.92	3	0.12441541	0.516484051	0.09204751	0.356507912
424116.2	6748651.7	0.892	3	0.108013576	0.429534379	0.075852716	0.302929638
424366.2	6748651.7	0.892	3	0.108013576	0.429534379	0.075852716	0.302929638
424616.2	6748651.7	0.892	3	0.108013576	0.429534379	0.075852716	0.302929638
424866.2	6748651.7	0.904	3	0.115304318	0.462651737	0.081863634	0.32482804
425116.2	6748651.7	0.904	3	0.115304318	0.462651737	0.081863634	0.32482804
425366.2	6748651.7	0.904	3	0.115304318	0.462651737	0.081863634	0.32482804
425616.2	6748651.7	0.892	3	0.108013576	0.429534379	0.075852716	0.302929638
425866.2	6748651.7	0.892	3	0.108013576	0.429534379	0.075852716	0.302929638
[truncated: 1,182 more rows]
