# Supplementary material for: Margay (Leopardus wiedii) in the southernmost Atlantic Forest: Density and activity patterns under different levels of anthropogenic disturbance
Source: PLoS One. 2020 May 6;15(5):e0232013. doi: 10.1371/journal.pone.0232013 (PMC7202647; doi:10.1371/journal.pone.0232013)
Supplement: S6 Appendix — (CSV) [file pone.0232013.s009.csv]

	estimate	se	lwr	upr	sex
1	1192.180157	238.690439	805.224175	1765.090482	1
2	595.29774	135.575464	380.9558635	930.2374193	0
