# Supplementary material for: Margay (Leopardus wiedii) in the southernmost Atlantic Forest: Density and activity patterns under different levels of anthropogenic disturbance
Source: PLoS One. 2020 May 6;15(5):e0232013. doi: 10.1371/journal.pone.0232013 (PMC7202647; doi:10.1371/journal.pone.0232013)
Supplement: S7 Appendix — (CSV) [file pone.0232013.s010.csv]

	parameters	mle	std.er
1	p0.(Intercept)	-4.234420365	0.267217354
2	sig.(Intercept)	6.176567055	0.166545176
3	sig.sexmale	0.668200412	0.211564154
4	t.beta.birds	0.236052449	0.096846896
5	t.beta.small_mammals	0.129390404	0.429417641
6	d0.(Intercept)	-9.154966234	2.690829295
7	d.beta.ndvi13	5.816281157	3.015925672
8	psi.constant	-0.90045906	0.522792387
