# Supplementary material for: Margay (Leopardus wiedii) in the southernmost Atlantic Forest: Density and activity patterns under different levels of anthropogenic disturbance
Source: PLoS One. 2020 May 6;15(5):e0232013. doi: 10.1371/journal.pone.0232013 (PMC7202647; doi:10.1371/journal.pone.0232013)
Supplement: S8 Appendix — (CSV) [file pone.0232013.s011.csv]

time	angle	margay_BPWR	margay_PROMATA	margay_PFNF	margay_TEUT	margay_total	smallbirds_BPWR	smallbirds_PROMATA	smallbirds_TEUT	smallbirds_PFNF	smallbirds_total	smallmammals_BPWR	smallmammals_PROMATA	smallmammals_TEUT	smallmammals_PFNF	smallmammals_total
1	15	0	3	0	0	3	0	1	1	0	2	0	1	9	8	18
2	30	0	6	1	1	8	0	1	1	0	2	0	2	10	16	28
3	45	0	1	0	0	1	0	0	5	0	5	1	2	13	15	31
4	60	1	3	0	2	6	0	2	5	0	7	1	0	13	16	30
5	75	1	2	1	2	6	87	35	41	14	177	0	1	3	10	14
6	90	0	1	1	2	4	118	49	71	74	312	0	0	0	1	1
7	105	0	1	0	1	2	122	36	74	54	286	0	0	0	0	0
8	120	0	1	0	1	2	100	35	68	49	252	0	0	0	0	0
9	135	0	0	0	0	0	118	23	58	42	241	0	1	0	0	1
10	150	0	1	1	0	2	86	35	62	42	225	0	0	0	0	0
11	165	0	0	0	0	0	75	27	58	35	195	0	0	0	0	0
12	180	0	0	1	0	1	92	24	55	37	208	0	1	0	0	1
13	195	0	0	0	0	0	83	12	56	36	187	0	0	0	0	0
14	210	0	0	0	0	0	92	26	40	26	184	0	0	0	0	0
15	225	0	0	0	0	0	90	14	45	24	173	0	0	0	0	0
16	240	0	0	0	0	0	96	22	38	37	193	0	0	0	0	0
17	255	0	0	0	0	0	127	22	32	40	221	0	0	0	0	0
18	270	0	1	0	0	1	85	47	19	29	180	0	0	0	3	3
19	285	0	1	1	1	3	4	14	2	17	37	1	0	5	4	10
20	300	1	0	0	1	2	0	0	1	1	2	2	0	12	12	26
21	315	1	1	1	0	3	0	0	0	0	0	2	0	11	16	29
22	330	1	2	2	3	8	0	0	0	0	0	1	0	13	16	30
23	345	0	2	1	0	3	0	0	0	0	0	0	5	20	13	38
24	360	1	1	2	3	7	0	0	0	0	0	2	3	11	13	29
