# Supplementary material for: Margay (Leopardus wiedii) in the southernmost Atlantic Forest: Density and activity patterns under different levels of anthropogenic disturbance
Source: PLoS One. 2020 May 6;15(5):e0232013. doi: 10.1371/journal.pone.0232013 (PMC7202647; doi:10.1371/journal.pone.0232013)
Supplement: S9 Appendix — (CSV) [file pone.0232013.s012.csv]

margay_BPWR	smallbirds_BPWR	cats_BPWR	cattle_BPWR	dogs_BPWR	margay_PROMATA	smallbirds_PROMATA	boar_PROMATA	cattle_PROMATA	ocelot_PROMATA	dogs_PROMATA	margay_TEUT	smallbirds_TEUT	cats_TEUT	cattle_TEUT	dogs_TEUT	margay_PFNF	smallbirds_PFNF	cattle_PFNF	dogs_PFNF
0.22	0.32	0.81	0.27	0.53	0.06	0.46	0.31	0.65	0	0.61	0.92	0.21	0.5	0.69	0.3	0	0.79	0.43	0.01
0.87	0.47	0.97	0.28	0.47	0.05	0.22	0.49	0.76	0.96	0.66	0.85	0.69	0.92	0.55	0.61	0.03	0.25	0.55	0.62
0.19	0.74	0.07	0.3	0.05	0.11	0.53	0.59	0.02	0.96	0.74	0.18	0.38	0	0.55	0.03	0.9	0.31		0.38
0.9	0.6	0.85	0.56	0.53	0.15	0.55	0.85	0.59	0.03	0.79	0.81	0.65	0.04	0.4	0.09	0.44	0.39		0.33
0.94	0.44		0.61	0.65	0.96	0.31	0.53	0.84	0.07	0.59	0.94	0.65	0.05	0.56	0.33	0.21	0.51		0.89
0.02	0.41		0.47	0.66	0.17	0.75	0.82		0.67	0.83	0.92	0.44	0.95	0.43	0.69	0.81	0.58		0.31
	0.73		0.37	0.79	0.17	0.47	0.57		0.77	0.71	0.12	0.51	0.24	0.42	0.73	0.99	0.74
	0.71		0.51	0.88	0.23	0.54	0.37			0.47	0.36	0.36	0.29	0.64	0.03	0.95	0.71
	0.5		0.48	0.6	0.12	0.51	0.39			0.69	0.26	0.19	0.27	0.69	0.58	0.93	0.28
	0.33		0.57	0.99	0.06	0.71	0.72			0.37	0.31	0.26	0.71	0.63	0.61	0.09	0.36
	0.33		0.68	0.4	0.11	0.56	0.57				0.22	0.33	0.26	0.67	0.71	0.26	0.4
	0.4		0.62	0.71	0.81	0.4	0.3				0.17	0.38	0.21	0.66	0.29	0.51	0.5
	0.75		0.45	0.99	0.19	0.61	0.67				0.02	0.31	0.05	0.57	0.46		0.59
	0.58		0.49	0.78	0.09	0.77	0.76				0.25	0.46	0.47	0.64	0.75		0.74
	0.26		0.57	0.63	0.45	0.77	0.39				0	0.54	0.32	0.5	0.38		0.37
	0.4		0.63	0.44	0.29	0.48	0.36				0.28	0.49	0.2	0.6	0.76		0.55
	0.44		0.21	0.64	0.02	0.52	0.78				0.04	0.27	0.29	0.67	0.92		0.25
	0.31		0.28	0.43	0.95	0.69	0.61					0.33	0.4	0.44	0.29		0.45
	0.7		0.05	0.21	0.34	0.76	0.66					0.48	0.23	0.65	0.38		0.59
	0.45		0.24	0.55	0.92	0.8	0.36					0.53	0.77		0.67		0.73
	0.31		0.02		0.12	0.57	0.65					0.65	0.13		0.09		0.79
	0.44		0.96		0.1	0.36	0.86					0.66	0.18		0.26		0.25
	0.25		0.24		0.78	0.31	0.62					0.66	0.57		0.01		0.35
	0.4		0.19		0.94	0.43	0.71					0.35	0.34		0.05		0.42
	0.52		0.49		0.29	0.77	0.09					0.33	0.25		0.2		0.8
	0.25		0.15		0.24	0.6	0.95					0.67	0.25		0.02		0.25
	0.31		0.68		0.98	0.77	0.91					0.63	0.05		0.65		0.34
	0.38					0.46	0.82					0.54	0.96		0.3		0.48
	0.45					0.5	0.19					0.21	0.19		0.95		0.59
	0.54					0.48						0.42	0.19		0.4		0.73
	0.28					0.3						0.55	0.2		0.77		0.79
	0.32					0.59						0.65	0.04		0.37		0.49
	0.39					0.78						0.28	0.18		0.25		0.26
	0.47					0.3						0.43	0.44		0.78		0.36
	0.52					0.44						0.29	0.3		0.4		0.54
	0.68					0.78						0.25	0		0.24		0.73
	0.33					0.43						0.29	0.89		0.53		0.24
	0.36					0.7						0.54	0.6		0.36		0.32
	0.41					0.46						0.13	0.17		0.38		0.41
	0.54					0.61						0.26	0.99				0.58
	0.65					0.29						0.44	0.22				0.8
	0.29					0.27						0.2	0.92				0.25
	0.35					0.33						0.46	0.37				0.32
	0.39					0.3						0.28	0.02				0.8
	0.41					0.42						0.48	0.42				0.26
	0.48					0.68						0.31	0.2				0.35
	0.59					0.76						0.31	0.8				0.58
	0.64					0.37						0.39					0.31
	0.26					0.66						0.38					0.36
	0.57					0.27						0.34					0.79
	0.62					0.81						0.75					0.81
	0.6					0.36						0.27					0.28
	0.64					0.42						0.55					0.71
	0.26					0.64						0.28					0.27
	0.54					0.26						0.81					0.39
	0.65					0.31						0.25					0.43
	0.31					0.45						0.37					0.55
	0.41					0.28						0.27					0.6
	0.57					0.67						0.34					0.76
	0.7					0.41						0.46					0.8
	0.25					0.28						0.28					0.3
	0.63					0.6						0.36					0.25
	0.24					0.23						0.41					0.41
	0.32					0.37						0.3					0.62
	0.48					0.5						0.2					0.81
	0.53					0.27						0.29					0.28
	0.24					0.45						0.38					0.27
	0.32					0.6						0.27					0.33
	0.33					0.34						0.25					0.47
	0.39					0.24						0.25					0.8
	0.62					0.37						0.26					0.27
	0.72					0.5						0.25					0.41
	0.27					0.37						0.76					0.57
	0.38					0.25						0.53					0.75
	0.48					0.33						0.57					0.26
	0.26					0.48						0.33					0.26
	0.32					0.25						0.57					0.26
	0.38					0.77						0.29					0.64
	0.52					0.38						0.24					0.56
	0.57					0.7						0.44					0.78
	0.29					0.22						0.72					0.27
	0.53					0.28						0.63					0.77
	0.25					0.42						0.38					0.26
	0.35					0.68						0.28					0.37
	0.62					0.23						0.24					0.44
	0.7					0.27						0.29					0.68
	0.24					0.23						0.58					0.75
	0.31					0.4						0.51					0.31
	0.45					0.46						0.39					0.6
	0.78					0.79						0.58					0.75
	0.23					0.37						0.26					0.69
	0.35					0.55						0.63					0.75
	0.3					0.62						0.59					0.28
	0.38					0.7						0.31					0.71
	0.73					0.43						0.4					0.22
	0.24					0.48						0.44					0.69
	0.28					0.52						0.56					0.24
	0.43					0.71						0.56					0.44
	0.64					0.77						0.3					0.24
	0.23					0.23						0.49					0.4
	0.3					0.29						0.16					0.61
	0.45					0.25						0.36					0.55
	0.59					0.29						0.47					0.26
	0.26					0.77						0.33					0.68
	0.73					0.7						0.5					0.61
	0.26					0.4						0.33					0.69
	0.31					0.52						0.68					0.37
	0.43					0.63						0.26					0.68
	0.5					0.7						0.26					0.32
	0.23					0.23						0.47					0.75
	0.3					0.29						0.25					0.77
	0.48					0.34						0.35					0.33
	0.25					0.77						0.41					0.42
	0.3					0.71						0.37					0.27
	0.68					0.28						0.76					0.69
	0.3					0.59						0.27					0.37
	0.63					0.66						0.33					0.25
	0.73					0.73						0.29					0.63
	0.66					0.51						0.71					0.41
	0.72					0.24						0.34					0.59
	0.28					0.3						0.44					0.57
	0.65					0.43						0.3					0.56
	0.7					0.51						0.63					0.62
	0.36					0.67						0.33					0.76
	0.66					0.75						0.3					0.69
	0.73					0.27						0.52					0.28
	0.28					0.43						0.45					0.59
	0.35					0.5						0.71					0.28
	0.47					0.78						0.58					0.27
	0.54					0.46						0.43					0.49
	0.34					0.23						0.25					0.44
	0.24					0.34						0.31					0.59
	0.3					0.56						0.43					0.32
	0.37					0.64						0.4					0.64
	0.43					0.81						0.44					0.33
	0.64					0.5						0.53					0.46
	0.71					0.7						0.35					0.6
	0.27					0.24						0.44					0.42
	0.31					0.34						0.33					0.68
	0.41					0.24						0.24					0.44
	0.49					0.3						0.29					0.46
	0.27					0.34						0.45					0.31
	0.32					0.39						0.34					0.35
	0.37					0.77						0.75					0.75
	0.5					0.48						0.52					0.38
	0.57					0.24						0.62					0.53
	0.66					0.69						0.44					0.42
	0.72					0.78						0.27					0.53
	0.77					0.43						0.47					0.67
	0.76					0.24						0.27					0.29
	0.34					0.59						0.61					0.62
	0.47					0.66						0.4					0.26
	0.63					0.24						0.38					0.33
	0.24					0.64						0.45					0.39
	0.28					0.76						0.27					0.33
	0.33					0.4						0.44					0.27
	0.72					0.55						0.5					0.25
	0.25					0.25						0.33					0.32
	0.33					0.41						0.46					0.34
	0.38					0.67						0.24					0.47
	0.47					0.31						0.33					0.52
	0.53					0.38						0.44					0.47
	0.26					0.5						0.67					0.35
	0.38					0.6						0.75					0.25
	0.47					0.46						0.31					0.44
	0.55					0.28						0.42					0.25
	0.61					0.38						0.65					0.81
	0.65					0.73						0.34					0.63
	0.29					0.28						0.43					0.27
	0.41					0.49						0.66					0.24
	0.45					0.65						0.27					0.4
	0.52					0.32						0.35					0.36
	0.59					0.51						0.62					0.51
	0.64					0.56						0.34					0.34
	0.27					0.3						0.48					0.37
	0.37					0.8						0.29					0.4
	0.58					0.25						0.43					0.77
	0.24					0.33						0.42					0.29
	0.3					0.72						0.33					0.26
	0.72					0.78						0.43					0.8
	0.74					0.24						0.4					0.78
	0.61					0.29						0.36					0.74
	0.61					0.38						0.79					0.76
	0.53					0.56						0.29					0.35
	0.66					0.31						0.27					0.29
	0.76					0.65						0.65					0.33
	0.76					0.3						0.7					0.7
	0.4					0.77						0.25					0.27
	0.73					0.31						0.43					0.28
	0.63					0.3						0.24					0.31
	0.69					0.29						0.7					0.36
	0.78					0.36						0.24					0.5
	0.61					0.28						0.25					0.27
	0.74					0.28						0.24					0.45
	0.49					0.54						0.72					0.54
	0.57					0.54						0.24					0.34
	0.66					0.3						0.34					0.28
	0.72					0.76						0.27					0.33
	0.71					0.8						0.24					0.4
	0.76					0.62						0.4					0.28
	0.45					0.5						0.76					0.38
	0.7					0.45						0.43					0.67
	0.75					0.58						0.51					0.64
	0.73					0.62						0.72					0.46
	0.76					0.36						0.4					0.73
	0.67					0.64						0.47					0.68
	0.73					0.33						0.28					0.53
	0.61					0.74						0.63					0.75
	0.7					0.67						0.31					0.46
	0.76					0.25						0.35					0.67
	0.75					0.49						0.74					0.68
	0.59					0.73						0.43					0.29
	0.61					0.46						0.43					0.45
	0.77					0.36						0.52					0.68
	0.3					0.26						0.26					0.67
	0.35					0.35						0.62					0.25
	0.43					0.45						0.59					0.3
	0.49					0.76						0.6					0.55
	0.63					0.33						0.4					0.81
	0.79					0.42						0.28					0.42
	0.28					0.53						0.36					0.53
	0.54					0.35						0.65					0.27
	0.4					0.37						0.28					0.45
	0.68					0.25						0.33					0.44
	0.76					0.5						0.25					0.51
	0.74					0.6						0.51					0.57
	0.7					0.67						0.51					0.67
	0.29					0.29						0.72					0.37
	0.36					0.5						0.78					0.75
	0.71					0.21						0.34					0.27
	0.22					0.44						0.71					0.36
	0.28					0.79						0.26					0.35
	0.37					0.23						0.38					0.4
	0.43					0.81						0.37					0.54
	0.66					0.54						0.33					0.41
	0.25					0.35						0.53					0.49
	0.39					0.36						0.49					0.28
	0.56					0.42						0.55					0.46
	0.24					0.8						0.35					0.29
	0.67					0.45						0.27					0.52
	0.25					0.78						0.25					0.77
	0.3					0.43						0.23					0.27
	0.37					0.8						0.24					0.53
	0.42					0.23						0.31					0.27
	0.26					0.22						0.68					0.28
	0.35					0.48						0.62					0.29
	0.25					0.25						0.26					0.54
	0.31					0.23						0.35					0.39
	0.36					0.59						0.26					0.6
	0.4					0.23						0.41					0.41
	0.26					0.39						0.47					0.32
	0.37					0.44						0.32					0.29
	0.6					0.23						0.52					0.42
	0.73					0.42						0.68					0.33
	0.28					0.46						0.78					0.27
	0.34					0.67						0.45					0.42
	0.39					0.41						0.42					0.27
	0.25					0.82						0.53					0.42
	0.3					0.22						0.42					0.55
	0.35					0.75						0.3					0.27
	0.35					0.77						0.38					0.33
	0.46					0.77						0.52					0.3
	0.45					0.8						0.74					0.38
	0.28					0.27						0.61					0.44
	0.41					0.25						0.33					0.32
	0.51					0.51						0.43					0.57
	0.62					0.68						0.24					0.31
	0.26					0.24						0.28					0.72
	0.55					0.79						0.41					0.78
	0.34					0.61						0.59					0.24
	0.6					0.75						0.78					0.24
	0.36					0.73						0.28					0.36
	0.36					0.23						0.27					0.39
	0.67					0.29						0.29					0.26
	0.76					0.26						0.49					0.47
	0.31					0.51						0.29					0.53
	0.72					0.49						0.68					0.58
	0.4					0.26						0.34					0.48
	0.49					0.28						0.33					0.62
	0.34					0.56						0.46					0.27
	0.24					0.24						0.44					0.45
	0.38					0.28						0.7					0.51
	0.61					0.45						0.39					0.62
	0.24					0.54						0.61					0.42
	0.28					0.27						0.45					0.55
	0.43					0.49						0.24					0.4
	0.69					0.36						0.39					0.67
	0.51					0.77						0.47					0.29
	0.77					0.6						0.65					0.5
	0.41					0.79						0.74					0.27
	0.39					0.79						0.36					0.27
	0.64					0.27						0.4					0.36
	0.73					0.79						0.64					0.27
	0.23					0.33						0.73					0.31
	0.37					0.4						0.43					0.75
	0.44					0.79						0.33					0.27
	0.69					0.38						0.63					0.38
	0.41					0.35						0.63					0.35
	0.48					0.78						0.4					0.36
	0.31					0.35						0.37					0.33
	0.46					0.78						0.27					0.25
	0.24					0.78						0.37					0.66
	0.54					0.45						0.53					0.5
	0.6					0.62						0.36					0.43
	0.65					0.73						0.54					0.8
	0.33					0.71						0.46					0.79
	0.4					0.29						0.49					0.66
	0.47					0.5						0.31					0.26
	0.67					0.77						0.48					0.36
	0.7					0.75						0.75					0.27
	0.27					0.57						0.28					0.71
	0.43					0.33						0.38					0.35
	0.55					0.23						0.24					0.48
	0.28					0.6						0.4					0.27
	0.35					0.78						0.45					0.72
	0.61					0.6						0.46					0.79
	0.42					0.27						0.75					0.51
	0.46					0.25						0.68					0.25
	0.38					0.25						0.79					0.27
	0.46					0.44						0.27					0.46
	0.6					0.71						0.58					0.27
	0.47					0.26						0.46					0.29
	0.53					0.34						0.37					0.31
	0.3					0.43						0.48					0.28
	0.4					0.7						0.34					0.69
	0.68					0.26						0.37					0.76
	0.75					0.77						0.32					0.43
	0.26					0.74						0.34					0.26
	0.33					0.27						0.84					0.46
	0.38					0.25						0.35					0.41
	0.57					0.34						0.71					0.28
	0.63					0.76						0.55					0.68
	0.71					0.25						0.69					0.79
	0.79					0.77						0.21					0.63
	0.24					0.27						0.3					0.76
	0.29					0.33						0.39					0.46
	0.4					0.34						0.65					0.27
	0.61					0.78						0.66					0.35
	0.24					0.27						0.23					0.63
	0.28					0.32						0.69					0.31
	0.44					0.4						0.23					0.48
	0.63					0.26						0.36					0.65
	0.74					0.36						0.45					0.73
	0.3					0.27						0.68					0.53
	0.38					0.4						0.7					0.61
	0.46					0.26						0.24					0.7
	0.5					0.77						0.69					0.45
	0.55					0.61						0.29					0.75
	0.6					0.32						0.72					0.46
	0.71					0.41						0.32					0.3
	0.76					0.37						0.71					0.79
	0.3					0.34						0.73					0.26
	0.43					0.5						0.68					0.5
	0.54					0.7						0.42					0.4
	0.69					0.29						0.46					0.76
	0.77					0.31						0.47					0.28
	0.22					0.3						0.71					0.33
	0.39					0.47						0.21					0.42
	0.46					0.52						0.37					0.7
	0.73					0.78						0.63					0.5
	0.21					0.24						0.68					0.34
	0.27					0.53						0.33					0.76
	0.41					0.73						0.57					0.75
	0.47					0.26						0.62					0.38
	0.5					0.62						0.58					0.78
	0.73					0.25						0.33					0.7
	0.45					0.79						0.53					0.28
	0.72					0.31						0.24					0.3
	0.76					0.74						0.21					0.79
	0.46					0.25						0.24					0.42
	0.71					0.8						0.18					0.5
	0.54					0.33						0.58					0.49
	0.61					0.63						0.65					0.63
	0.67					0.73						0.29					0.73
	0.72					0.76						0.6					0.28
	0.63					0.37						0.63					0.73
	0.71					0.77						0.12					0.68
	0.75					0.34						0.25					0.76
	0.76					0.27						0.16					0.51
	0.56					0.4						0.23					0.7
	0.67					0.47						0.5					0.77
	0.72					0.44						0.36					0.73
	0.78					0.37						0.58					0.29
	0.56					0.47						0.31					0.43
	0.6					0.36						0.5					0.27
	0.71					0.62						0.47					0.41
	0.64					0.4						0.55					0.36
	0.72					0.36						0.27					0.37
	0.5					0.67						0.59					0.27
	0.69					0.6						0.46					0.52
	0.66					0.36						0.46					0.44
	0.74					0.76						0.41					0.35
	0.65					0.76						0.28					0.43
	0.72					0.62						0.24					0.73
	0.72					0.31						0.48					0.58
	0.65					0.71						0.36					0.48
	0.39					0.45						0.29					0.73
	0.62					0.45						0.36					0.7
	0.67					0.52						0.25					0.54
	0.73					0.38						0.59					0.68
	0.26					0.1						0.42					0.32
	0.31					0.07						0.59					0.36
	0.41					0.17						0.24					0.61
	0.48					0.7						0.57					0.72
	0.57					0.25						0.23					0.29
	0.62					0.62						0.38					0.37
	0.7					0.54						0.6					0.55
	0.39					0.61						0.36					0.4
	0.45					0.49						0.33					0.41
	0.53					0.27						0.5					0.28
	0.59					0.63						0.58					0.3
	0.73					0.4						0.21					0.41
	0.27					0.45						0.39					0.65
	0.44					0.7						0.33					0.38
	0.51					0.75						0.55					0.45
	0.57					0.44						0.47					0.49
	0.24					0.42						0.54					0.58
	0.43					0.71						0.46					0.27
	0.59					0.65						0.55					0.65
	0.51					0.74						0.49					0.45
	0.56					0.65						0.6					0.52
	0.65					0.44						0.27					0.72
	0.77					0.37						0.47					0.28
	0.34					0.45						0.31					0.48
	0.44					0.39						0.4					0.68
	0.48					0.32						0.58					0.3
	0.57											0.35					0.53
	0.78											0.4					0.47
	0.38											0.24					0.43
	0.5											0.43					0.48
	0.71											0.43					0.64
	0.43											0.44					0.43
	0.71											0.48					0.29
	0.51											0.33					0.74
	0.58											0.44					0.32
	0.51											0.23					0.4
	0.62											0.16					0.47
	0.67											0.33					0.55
	0.76											0.33					0.25
	0.61											0.39					0.37
	0.66											0.59					0.55
	0.78											0.56					0.63
	0.57											0.38					0.3
	0.36											0.43					0.37
	0.44											0.31					0.52
	0.64											0.56					0.36
	0.77											0.67					0.74
	0.74											0.62					0.41
	0.29											0.32					0.33
	0.27											0.57					0.5
	0.34											0.31					0.41
	0.42											0.47					0.46
	0.61											0.64					0.56
	0.48											0.55					0.39
	0.37											0.39					0.52
	0.27											0.44					0.51
	0.41											0.68					0.32
	0.49											0.68					0.42
	0.22											0.76					0.6
	0.28											0.65					0.74
	0.45											0.32					0.58
	0.7											0.3					0.39
	0.23											0.51					0.52
	0.37											0.34					0.64
	0.42											0.33					0.38
	0.5											0.53					0.44
	0.54											0.63					0.6
	0.49											0.53					0.4
	0.6											0.33					0.51
	0.28											0.4					0.5
	0.63											0.47					0.66
	0.53											0.61					0.57
	0.29											0.48					0.27
	0.46											0.41					0.34
	0.57											0.61					0.42
	0.31											0.35					0.53
	0.38											0.54					0.6
	0.45											0.63					0.32
	0.54											0.69					0.42
	0.24											0.38					0.49
	0.3											0.53					0.3
	0.26											0.65					0.54
	0.32											0.45					0.52
	0.4											0.58					0.73
	0.28											0.48					0.36
	0.36											0.53					0.58
	0.55											0.28					0.46
	0.53											0.38					0.52
	0.56											0.7					0.57
	0.4											0.61					0.7
	0.51											0.46					0.4
	0.51											0.56					0.7
	0.4											0.26					0.54
	0.71											0.55					0.7
	0.5											0.27					0.72
	0.64											0.28					0.76
	0.54											0.44					0.37
	0.33											0.47					0.49
	0.65											0.34					0.58
	0.52											0.3					0.63
	0.64											0.38					0.72
	0.53											0.29					0.47
	0.55											0.49					0.54
	0.58											0.44					0.3
	0.44											0.35					0.37
	0.49											0.36					0.73
	0.33											0.59					0.32
	0.56											0.35					0.43
	0.57											0.72					0.57
	0.39											0.4					0.32
	0.45											0.32					0.3
	0.63											0.63					0.55
	0.24											0.53					0.64
	0.33											0.32					0.67
	0.37											0.65					0.75
	0.65											0.72					0.47
	0.4											0.3					0.54
	0.6											0.38					0.66
	0.25											0.56					0.71
	0.3											0.72					0.43
	0.28											0.46					0.6
	0.52											0.27					0.69
	0.31											0.57					0.36
	0.51											0.56					0.63
	0.58											0.27					0.69
	0.26											0.48					0.75
	0.52											0.61					0.33
	0.56											0.57					0.33
	0.66											0.47					0.41
	0.73											0.53					0.51
	0.43											0.57					0.38
	0.53											0.5					0.45
	0.41											0.39					0.31
	0.4											0.64					0.48
	0.55											0.28					0.72
	0.3											0.67					0.26
	0.36											0.54					0.68
	0.27											0.31					0.33
	0.4											0.36					0.55
	0.46											0.53					0.63
	0.53											0.43					0.57
	0.7											0.53					0.58
	0.32											0.28					0.66
	0.38											0.35					0.67
	0.37											0.5					0.35
	0.51											0.15					0.72
	0.24											0.3					0.79
	0.29											0.75					0.31
	0.31											0.28					0.6
	0.64											0.4					0.72
	0.76											0.35					0.34
	0.24											0.7					0.57
	0.62											0.25					0.65
	0.25											0.53					0.47
	0.31											0.56					0.77
	0.46											0.39					0.78
	0.24											0.5					0.84
	0.31											0.74
	0.27											0.7
	0.31											0.58
	0.45											0.3
	0.25											0.57
	0.29											0.75
	0.33											0.55
	0.4											0.57
	0.45											0.6
	0.39											0.58
	0.29											0.52
	0.33											0.43
	0.39											0.55
	0.32											0.54
	0.42											0.48
	0.68											0.63
	0.28											0.57
	0.33											0.59
	0.39											0.62
	0.47											0.43
	0.74											0.49
	0.36											0.57
	0.63											0.48
	0.26											0.56
	0.39											0.34
	0.42											0.52
	0.7											0.57
	0.38											0.3
	0.44											0.32
	0.54											0.32
	0.28											0.25
	0.48											0.78
	0.55											0.56
	0.27											0.54
	0.33											0.33
	0.71											0.32
	0.23											0.48
	0.25											0.72
	0.38											0.37
	0.22											0.41
	0.28											0.7
	0.41											0.33
	0.63											0.38
	0.77											0.31
	0.22											0.42
	0.26											0.6
	0.29											0.74
	0.38											0.31
	0.43											0.49
	0.49											0.66
	0.55											0.42
	0.61											0.47
	0.65											0.47
	0.71											0.28
	0.22											0.58
	0.32											0.26
	0.4											0.26
	0.46											0.37
	0.51											0.45
	0.58											0.24
	0.73											0.45
	0.22											0.37
	0.31											0.57
	0.43											0.38
	0.68											0.43
	0.23											0.67
	0.28											0.69
	0.4											0.54
	0.58											0.31
	0.62											0.42
	0.25											0.33
	0.45											0.45
	0.6											0.61
	0.21											0.54
	0.62											0.64
	0.21											0.37
	0.31											0.68
	0.21											0.37
	0.28											0.45
	0.38											0.55
	0.21											0.72
	0.59											0.59
	0.27											0.41
	0.44											0.58
	0.54											0.68
	0.37											0.36
	0.41											0.3
	0.5											0.75
	0.63											0.64
	0.68											0.51
	0.22											0.39
	0.33											0.66
	0.4											0.37
	0.58											0.38
	0.63											0.52
	0.74											0.65
	0.78											0.57
	0.43											0.52
	0.48											0.57
	0.57											0.69
	0.8											0.26
	0.21											0.49
	0.35											0.65
	0.42											0.4
	0.25											0.55
	0.29											0.69
	0.49											0.25
	0.68											0.76
	0.75											0.74
	0.22											0.51
	0.26											0.29
	0.44											0.53
	0.54											0.52
	0.26											0.76
	0.36											0.75
	0.44											0.45
	0.76											0.47
	0.27											0.31
	0.53											0.57
	0.27											0.42
	0.43											0.74
	0.58											0.75
	0.38											0.34
	0.22											0.28
	0.35											0.71
	0.74											0.27
	0.33											0.32
	0.44											0.48
	0.56											0.39
	0.75											0.64
	0.49											0.57
	0.61											0.69
	0.75											0.64
	0.66											0.7
	0.72											0.76
	0.38											0.74
	0.62											0.52
	0.74											0.77
	0.56											0.68
	0.66											0.61
	0.73											0.3
	0.4											0.54
	0.49											0.6
	0.7											0.31
	0.55											0.37
	0.76											0.62
	0.58											0.66
	0.6											0.67
	0.76											0.46
	0.23											0.07
	0.39											0.59
	0.5											0.57
	0.66											0.54
	0.23											0.33
	0.76											0.37
	0.25											0.69
	0.33											0.54
	0.76											0.65
	0.22											0.37
	0.34											0.58
	0.41											0.73
	0.75											0.46
	0.26											0.46
	0.42											0.72
	0.47											0.6
	0.63											0.4
	0.7											0.5
	0.78											0.45
	0.79											0.73
	0.74											0.29
	0.76											0.54
	0.35											0.55
	0.59											0.39
	0.74											0.29
	0.79											0.44
	0.78
	0.32
	0.79
	0.21
	0.3
	0.78
	0.71
	0.8
	0.32
	0.73
	0.28
	0.69
	0.33
	0.62
	0.65
	0.76
	0.31
	0.33
	0.36
	0.66
	0.76
	0.37
	0.52
	0.74
	0.6
	0.64
	0.76
	0.25
	0.41
	0.59
	0.66
	0.28
	0.28
	0.68
	0.34
	0.74
	0.26
	0.35
	0.65
	0.69
	0.32
	0.47
	0.24
	0.51
	0.61
	0.29
	0.53
	0.76
	0.23
	0.57
	0.74
	0.38
	0.77
	0.57
	0.7
	0.33
	0.41
	0.61
	0.76
	0.25
	0.31
	0.39
	0.56
	0.75
	0.33
	0.41
	0.67
	0.48
	0.42
	0.67
	0.5
	0.54
	0.45
	0.38
	0.54
	0.41
	0.38
	0.37
	0.26
	0.36
	0.51
	0.44
	0.29
	0.54
	0.63
	0.38
	0.68
	0.75
	0.38
	0.67
	0.6
	0.78
	0.3
	0.75
	0.24
	0.37
	0.41
	0.42
	0.49
	0.72
	0.3
	0.41
	0.67
	0.72
	0.24
	0.39
	0.52
	0.59
	0.65
	0.7
	0.74
	0.23
	0.7
	0.75
	0.67
	0.23
	0.38
	0.59
	0.67
	0.57
	0.25
	0.47
	0.45
	0.35
	0.35
	0.55
	0.26
	0.38
	0.38
	0.25
	0.45
	0.4
	0.77
	0.31
	0.42
	0.54
	0.3
	0.35
	0.32
	0.23
	0.38
	0.78
	0.36
	0.27
	0.75
	0.29
	0.77
	0.31
	0.26
	0.61
	0.75
	0.32
	0.24
	0.23
	0.28
	0.67
	0.71
	0.77
	0.75
	0.33
	0.46
	0.29
	0.36
	0.73
	0.8
	0.25
	0.45
	0.26
	0.43
	0.21
	0.57
	0.5
	0.48
	0.27
	0.43
	0.56
	0.32
	0.38
	0.69
	0.74
	0.24
	0.47
	0.45
	0.53
	0.62
	0.73
	0.41
	0.72
	0.76
	0.55
	0.35
	0.45
	0.7
	0.44
	0.51
	0.56
	0.67
	0.25
	0.37
	0.65
	0.67
	0.76
	0.23
	0.72
	0.32
	0.34
	0.44
	0.62
	0.32
	0.53
	0.65
	0.46
	0.67
	0.68
	0.52
	0.74
	0.5
	0.72
	0.49
	0.36
	0.43
	0.66
	0.34
	0.75
	0.5
	0.53
	0.78
	0.7
	0.33
	0.53
	0.65
	0.34
	0.5
	0.68
	0.64
	0.45
	0.52
	0.56
	0.62
	0.64
	0.65
	0.27
	0.36
	0.43
	0.59
	0.64
	0.3
	0.53
	0.62
	0.49
	0.51
	0.61
	0.53
	0.63
	0.27
	0.73
	0.68
	0.55
	0.69
	0.32
	0.39
	0.59
	0.71
	0.66
	0.51
	0.61
	0.67
	0.42
	0.53
	0.74
	0.71
	0.49
	0.67
	0.6
	0.67
	0.61
	0.61
	0.7
	0.66
	0.71
	0.52
	0.65
	0.73
	0.49
	0.54
	0.56
	0.68
	0.71
	0.58
	0.67
	0.72
	0.53
	0.57
	0.63
	0.31
	0.54
	0.62
	0.72
	0.64
	0.62
	0.69
	0.7
	0.6
	0.63
	0.72
	0.57
	0.73
	0.65
	0.69
	0.56
	0.74
	0.65
	0.73
	0.68
	0.7
	0.76
	0.57
	0.73
	0.41
	0.54
	0.63
	0.56
	0.63
	0.31
	0.5
	0.61
	0.67
	0.73
	0.3
	0.39
	0.44
	0.77
	0.27
	0.37
	0.71
	0.72
	0.25
	0.3
	0.71
	0.27
	0.33
	0.45
	0.61
	0.69
	0.69
	0.74
	0.26
	0.31
	0.36
	0.4
	0.44
	0.5
	0.55
	0.63
	0.68
	0.71
	0.33
	0.34
	0.5
	0.51
	0.71
	0.48
	0.51
	0.57
	0.52
	0.62
	0.59
	0.3
	0.41
	0.51
	0.69
	0.73
	0.53
	0.74
	0.28
	0.72
	0.32
	0.73
	0.66
	0.73
	0.36
	0.7
	0.72
	0.28
	0.69
	0.74
	0.28
	0.37
	0.35
	0.67
	0.38
	0.35
	0.52
	0.64
	0.23
	0.34
	0.55
	0.73
	0.34
	0.48
	0.27
	0.43
	0.61
	0.33
	0.77
	0.25
	0.38
	0.77
	0.71
	0.24
	0.55
	0.34
	0.4
	0.53
	0.39
	0.61
	0.24
	0.71
	0.33
	0.39
	0.53
	0.72
	0.25
	0.36
	0.45
	0.63
	0.7
	0.35
	0.49
	0.37
	0.68
	0.62
	0.32
	0.53
	0.39
	0.5
	0.74
	0.49
	0.36
	0.5
	0.67
	0.56
	0.42
	0.35
	0.53
	0.35
	0.48
	0.6
	0.41
	0.54
	0.37
	0.58
	0.54
	0.23
	0.24
	0.3
	0.37
	0.56
	0.74
	0.29
	0.65
	0.47
	0.31
	0.37
	0.53
	0.34
	0.46
	0.71
	0.26
	0.71
	0.32
	0.66
	0.72
	0.59
	0.73
	0.36
	0.45
	0.59
	0.7
	0.43
	0.6
	0.45
	0.25
	0.33
	0.38
	0.47
	0.56
	0.39
	0.5
	0.48
	0.47
	0.32
	0.44
	0.61
	0.38
	0.58
	0.67
	0.31
	0.72
	0.32
	0.36
	0.55
	0.43
	0.47
	0.52
	0.3
	0.66
	0.7
	0.27
	0.4
	0.77
	0.66
	0.75
	0.29
	0.23
	0.26
	0.78
	0.77
	0.79
	0.71
	0.71
	0.24
	0.61
	0.26
	0.39
	0.78
	0.25
	0.3
	0.36
	0.74
	0.32
	0.53
	0.68
	0.74
	0.29
	0.34
	0.71
	0.37
	0.56
	0.74
	0.25
	0.41
	0.42
	0.67
	0.75
	0.28
	0.44
	0.74
	0.49
	0.24
	0.37
	0.57
	0.67
	0.72
	0.26
	0.39
	0.43
	0.72
	0.55
	0.35
	0.6
	0.71
	0.28
	0.33
	0.28
	0.66
	0.72
	0.36
	0.7
	0.74
	0.32
	0.61
	0.76
	0.24
	0.38
	0.31
	0.24
	0.62
	0.68
	0.25
	0.3
	0.53
	0.24
	0.66
	0.32
	0.5
	0.55
	0.61
	0.59
	0.34
	0.56
	0.32
	0.23
	0.64
	0.23
	0.45
	0.59
	0.31
	0.4
	0.55
	0.41
	0.61
	0.26
	0.69
	0.77
	0.28
	0.72
	0.3
	0.34
	0.53
	0.78
	0.63
	0.3
	0.77
	0.4
	0.75
	0.76
	0.26
	0.36
	0.71
	0.24
	0.3
	0.22
	0.32
	0.78
	0.78
	0.35
	0.22
	0.51
	0.38
	0.22
	0.45
	0.75
	0.56
	0.25
	0.74
	0.76
	0.22
	0.51
	0.74
	0.27
	0.56
	0.77
