# Supplementary material for: Margay (Leopardus wiedii) in the southernmost Atlantic Forest: Density and activity patterns under different levels of anthropogenic disturbance
Source: PLoS One. 2020 May 6;15(5):e0232013. doi: 10.1371/journal.pone.0232013 (PMC7202647; doi:10.1371/journal.pone.0232013)
Supplement: S10 Appendix — Code run to perform the analysis of density and activity patterns of margay. (TXT) [file pone.0232013.s013.txt]

install_github("jaroyle/oSCR.com")

library(oSCR)
library(raster)
library(sp)
library(GlobalOptions)
library(rgdal)
library(car)
library(carData)
library(devtools)
library(ggplot2)
library(viridis)
library(plotly)
library(hrbrthemes)
library(tidyverse)


##### OPEN FILES #####

edf= read.csv(file.choose(), header=TRUE, sep=";")
tdf_PM= read.csv(file.choose(), header=TRUE, sep=";")
tdf_TT = read.csv(file.choose(), header=TRUE, sep=";")
tdf_RF = read.csv(file.choose(), header=TRUE, sep=";")
tdf_PF = read.csv(file.choose(), header=TRUE, sep=";")

#check data
head(tdf_PM)
head(tdf_TT)
head(edf)
tail(edf)
str(edf$Trap)
str(tdf_PM$Trap)
str(tdf_TT$Trap)

# create the scrFrame from edf and tdf
margay_data <- data2oscr(edf = edf,
                          sess.col = which(colnames(edf) %in% "Session"),
                          id.col = which(colnames(edf) %in% "Id"),
                          occ.col = which(colnames(edf) %in% "Occasion"),
                          trap.col = which(colnames(edf) %in% "Trap"),
                          sex.col = which(colnames(edf) %in% "Sex"),
                          sex.nacode = "U",
                          K=c(62,62,62,56),
                          tdf = list(tdf_junto_RF,tdf_junto_PM,tdf_junto_TT,tdf_junto_PF),
                          ntraps = c(20,21,20,20),
                          trapcov.names=c("birds","dogs","small_mammals", "dist_sensor", "sensor","cows","ocelot","humans", "mapbiomas", "cats","pets"), 
                          tdf.sep = "/",
                          remove.zeros = T,
                          remove.extracaps = F)

par(mfrow=c(1,1),mar=c(6,6,4,2))
plot(margay_data.sf)

sf.BPWR <- subFrame(margay_data.sf,subs=1)

plot(sf.BPWR)

sf.promata <- subFrame(margay_data.sf,subs=2)

plot(sf.promata)

sf.teutonia<- subFrame(margay_data.sf,subs=3)

plot(sf.teutonia)

sf.PFNF<- subFrame(margay_data.sf,subs=4)

plot(sf.PFNF)
  


margay_data.ss <- make.ssDF(scrFrame = margay_data.sf,
                               buffer=2000, 
                               res =250)
plot(margay_data.ss,margay_data.sf)

plot(margay_data.ss)


############ EXCLUDING WATER AREAS (33- MapBiomas) #### JUST SELECETED OTHERS CATEGORIES 


#### rast8 = MapBiomas

rast_MapBiomas <-raster(file.choose())

rast_MapBiomas_new <- stack(rast_MapBiomas)

plot(rast_MapBiomas)

#function to extract raster to ssDF columm
cov.name = "MapBiomas"
extract.rast(margay_data.ss, rast_MapBiomas_new, mult = 1, cov.name = "MapBiomas", func = mean)
{
  for(i in 1:length(margay_data.ss)) {
    tmpS <- margay_data.ss[[i]][, c("X", "Y")]*mult #separate the X and Y
    tmpS <- data.frame(x=tmpS$X,y=tmpS$Y) #criate a dataframe with X and Y
    coordinates(tmpS) <- ~x+y #criate coordinates with X and Y
    class(tmpS)
    proj4string(tmpS) <- CRS("+proj=utm +zone=22 +south +datum=WGS84 +units=m +ellps=WGS84") # curret projetion
    tmpS2 <- spTransform(tmpS,CRS("+proj=longlat +datum=WGS84 +zone=22 +south")) #convert coordinates to longlat
    
    r1 <- raster::extract(rast_MapBiomas_new,tmpS2, buffer=buffer, fun = fun, na.rm=T) #extract to the raster
    r2<- as.factor(r1)
    margay_data.ss[[i]][, cov.name] <- r2 #print like a new column
  }
  margay_data.ss
}

margay_data.ss

plot(margay_data.ss,margay_data.sf)


# Promata
# 3 9 12 15 21 
catg3_PM<- subset(margay_data.ss[[2]], MapBiomas==3 )
catg9_PM<- subset(margay_data.ss[[2]], MapBiomas==9 )
catg12_PM<- subset(margay_data.ss[[2]], MapBiomas==12 )
catg15_PM<- subset(margay_data.ss[[2]], MapBiomas==15 )
catg21_PM<- subset(margay_data.ss[[2]], MapBiomas==21 )


margay_data.ss_PM<- rbind(catg3_PM, catg9_PM,catg12_PM, catg15_PM,catg21_PM)


# Teutonia
# Levels: 3 9 15 19 21 24 25
catg3_TT<- subset(margay_data.ss[[3]], MapBiomas==3 )
catg9_TT<- subset(margay_data.ss[[3]], MapBiomas==9 )
catg15_TT<- subset(margay_data.ss[[3]], MapBiomas==15 )
catg19_TT<- subset(margay_data.ss[[3]], MapBiomas==19 )
catg21_TT<- subset(margay_data.ss[[3]], MapBiomas==21 )
catg24_TT<- subset(margay_data.ss[[3]], MapBiomas==24 )
catg25_TT<- subset(margay_data.ss[[3]], MapBiomas==25 )

margay_data.ss_TT<- rbind(catg3_TT,catg9_TT,catg15_TT,catg19_TT,catg21_TT,catg24_TT,catg25_TT)

# BPWR
# c(3,9,11,12,19,21,24))
catg3_RF<- subset(margay_data.ss[[1]], MapBiomas==3 )
catg9_RF<- subset(margay_data.ss[[1]], MapBiomas==9 )
catg11_RF<- subset(margay_data.ss[[1]], MapBiomas==11 )
catg12_RF<- subset(margay_data.ss[[1]], MapBiomas==12 )
catg19_RF<- subset(margay_data.ss[[1]], MapBiomas==19 )
catg21_RF<- subset(margay_data.ss[[1]], MapBiomas==21 )
catg24_RF<- subset(margay_data.ss[[1]], MapBiomas==24 )

margay_data.ss_BPWR<- rbind(catg3_RF,catg9_RF,catg11_RF,catg12_RF,catg19_RF, catg21_RF,catg24_RF)


# Passo Fundo - PFNF
# 3 9 12 15 19 21 24 25 
catg3_PF <- subset(margay_data.ss[[4]], MapBiomas==3 )
catg9_PF <- subset(margay_data.ss[[4]], MapBiomas==9 )
catg12_PF <- subset(margay_data.ss[[4]], MapBiomas==12 )
catg15_PF <- subset(margay_data.ss[[4]], MapBiomas==15 )
catg19_PF <- subset(margay_data.ss[[4]], MapBiomas==19 )
catg21_PF <- subset(margay_data.ss[[4]], MapBiomas==21 )
catg24_PF <- subset(margay_data.ss[[4]], MapBiomas==24 )
catg25_PF <- subset(margay_data.ss[[4]], MapBiomas==25 )

margay_data.ss_PFNF<- rbind(catg3_PF,catg9_PF, catg12_PF,catg15_PF,catg19_PF,catg21_PF,catg24_PF,catg25_PF)

#### NEW ssDF ####

margay_data.ss_new <-list(margay_data.ss_BPWR, margay_data.ss_PM,
                           margay_data.ss_TT, margay_data.ss_PFNF)


#testing plots
par(mfrow=c(1,1))
plot(margay_data.ss_new[[4]]$X,
     margay_data.ss_new[[4]]$Y,
     pch=20,
     cex=2.6, 
     col="darkgrey", 
     asp = TRUE, 
     axes=FALSE,
     xlab="",
     ylab="")
points(margay_junto.sf$traps[[4]],
       pch=15,
       cex=3,
       col="black")


########### ADD covariates in the ssDF ####


####rast1 = distance river

rast1 <-raster(file.choose())
plot(rast1)
rast1

rast1_s<-scale(rast1)
rast1_s
plot(rast1_s)

cov.name = "dis_river" #1km

extract.rast(margay_data.ss_new, rast1_s, mult = 1, cov.name = "dis_river", func = mean)
{
  for(i in 1:length(margay_data.ss_new)) {
    tmpS <- margay_data.ss_new[[i]][, c("X", "Y")]*mult #separate the X and Y
    tmpS <- data.frame(x=tmpS$X,y=tmpS$Y) #criate a dataframe with X and Y
    coordinates(tmpS) <- ~x+y #criate coordinates with X and Y
    class(tmpS)
    proj4string(tmpS) <- CRS("+proj=utm +zone=22 +south +datum=WGS84 +units=m +ellps=WGS84") # curret projetion
    tmpS2 <- spTransform(tmpS,CRS("+proj=merc +a=6378137 +b=6378137 +lat_ts=0.0 +lon_0=0.0 +x_0=0.0 +y_0=0 +k=1.0 +units=m +nadgrids=@null +no_defs")) #convert coordinates to longlat
    
    r2 <- raster::extract(rast1_s,tmpS2, fun = fun, na.rm=T) #extract to the raster
    margay_data.ss_new[[i]][, cov.name] <- r1 #print like a new column
  }
  margay_data.ss_new
}

margay_data.ss_new


#### rast2 = ndvi Vegetation cover ####

rast2 <-raster(file.choose())
plot(rast2)


rast2_s<-scale(all_rast5)
all_rast5_s

cov.name ="ndvi" #1km  *0.004 não escalado

extract.rast(margay_data.ss_new,rast2, mult = 1, cov.name = "ndvi", func = mean)
{
  for(i in 1:length(margay_data.ss_new)) {
    tmpS <- margay_data.ss_new[[i]][, c("X", "Y")]*mult #separate the X and Y
    tmpS <- data.frame(x=tmpS$X,y=tmpS$Y) #criate a dataframe with X and Y
    coordinates(tmpS) <- ~x+y #criate coordinates with X and Y
    class(tmpS)
    proj4string(tmpS) <- CRS("+proj=utm +zone=22 +south +datum=WGS84 +units=m +ellps=WGS84") # curret projetion
    tmpS2 <- spTransform(tmpS,CRS("+proj=longlat +datum=WGS84 +zone=22 +south")) #convert coordinates to longlat
    
    r1_ndvi<- raster::extract(all_rast5,tmpS2, buffer=buffer, fun = fun, na.rm=T) #extract to the raster
    r2<- r1_ndvi*0.004
    #r3<- scale(r2)
    margay_data.ss_new[[i]][, cov.name] <- r2 #print like a new column
  }
  margay_data.ss_new
}

margay_data.ss_new


#### rast3 = humans_dens

rast3 <-raster(file.choose())

rast3<-crop(rast3, extent(rast_MapBiomas)) #crop the world raster to the area
plot(rast3)

rast3_s<-scale(rast3)
plot(rast3_s)

#function to extract raster to ssDF columm
cov.name = "humans_dens"
extract.rast(margay_data.ss_new,rast3_s, mult = 1, cov.name = "humans_dens", func = mean)
{
  for(i in 1:length(margay_junto.ss)) {
    tmpS <- margay_data.ss_new[[i]][, c("X", "Y")]*mult #separate the X and Y
    tmpS <- data.frame(x=tmpS$X,y=tmpS$Y) #criate a dataframe with X and Y
    coordinates(tmpS) <- ~x+y #criate coordinates with X and Y
    class(tmpS)
    proj4string(tmpS) <- CRS("+proj=utm +zone=22 +south +datum=WGS84 +units=m +ellps=WGS84") # curret projetion
    tmpS2 <- spTransform(tmpS,CRS("+proj=longlat +datum=WGS84 +zone=22 +south")) #convert coordinates to longlat
    
    r1 <- raster::extract(all_rast6_s,tmpS2, buffer=buffer, fun = fun, na.rm=T) #extract to the raster
    margay_data.ss_new[[i]][, cov.name] <- r1 #print like a new column
  }
  margay_data.ss_new
}

margay_data.ss_new

#rast4 = dist_roads

rast4 <-raster(file.choose())
plot(rast4)
rast4_s<-scale(rast4)
plot(rast4_s)

#function to extract raster to ssDF columm

cov.name ="dist_road"

extract.rast(margay_data.ss_new, rast4_s, mult = 1, cov.name = "dist_road", func = mean)
{
  for(i in 1:length(margay_data.ss_new)) {
    tmpS <- margay_data.ss_new[[i]][, c("X", "Y")]*mult #separate the X and Y
    tmpS <- data.frame(x=tmpS$X,y=tmpS$Y) #criate a dataframe with X and Y
    coordinates(tmpS) <- ~x+y #criate coordinates with X and Y
    class(tmpS)
    proj4string(tmpS) <- CRS("+proj=utm +zone=22 +south +datum=WGS84 +units=m +ellps=WGS84") # curret projetion
    tmpS2 <- spTransform(tmpS,CRS("+proj=merc +a=6378137 +b=6378137 +lat_ts=0.0 +lon_0=0.0 +x_0=0.0 +y_0=0 +k=1.0 +units=m +nadgrids=@null +no_defs")) #convert coordinates to longlat
    
    r1 <- raster::extract(rast4_s,tmpS2, buffer=buffer, fun = fun, na.rm=T) #extract to the raster
    margay_data.ss_new[[i]][, cov.name] <- r1 #print like a new column
  }
  margay_data.ss_new
}

margay_data.ss_new


#### Correlation TEST #####


library(Hmisc)
r1<-rcorr(as.matrix(margay_data.ss_new[[1]][3:5]),type="pearson")
r1
r2<-rcorr(as.matrix(margay_data.ss_new[[2]][3:5]),type="pearson")
r2
r3<-rcorr(as.matrix(margay_data.ss_new[[3]][3:5]),type="pearson")
r3
r4<-rcorr(as.matrix(margay_data.ss_new[[4]][3:5]),type="pearson")
r4


############################### CRIATE MODELS ####################################
 
######## NULL MODEL ####

null<- oSCR.fit(list(D ~ 1, p0 ~ 1 , sig ~ 1),margay_data.sf,margay_data.ss_new,encmod="P", se=T)


######## MODELS SIG #####

sex_sig <- oSCR.fit(list(D ~ 1, p0 ~ 1,sig ~ sex),margay_data.sf,margay_data.ss_new,encmod="P", se=T)

session_sig <- oSCR.fit(list(D ~ 1, p0 ~ 1,sig ~ session),margay_data.sf,margay_data.ss_new,encmod="P", se=T)

session_sex_sig <- oSCR.fit(list(D ~ 1, p0 ~ 1,sig ~ sex+session),margay_data.sf,margay_data.ss_new,encmod="P", se=T)


######## MODELS SIG SELECTION ####

list_sig_models <- fitList.oSCR(list(
  sex_sig,
  session_sig,
  session_sex_sig,
  null),rename=TRUE)


list_sig_models 

order_sig_models <-modSel.oSCR(list_sig_models)
order_sig_models$aic.tab[,c(2,3,4,5,6,7)]


########## MODELS DETECTION #######

birds_p<- oSCR.fit(list(D ~ 1, p0 ~ birds , sig ~ sex),margay_data.sf,margay_data.ss_new,encmod="P",se=T)
small_mammals_p<- oSCR.fit(list(D ~ 1, p0 ~ small_mammals , sig ~ sex),margay_data.sf,margay_data.ss_new,encmod="P",se=T)
dogs_p <- oSCR.fit(list(D ~ 1, p0 ~ dogs , sig ~ sex),margay_data.sf,margay_data.ss_new,encmod="P",se=T)
cows_p <- oSCR.fit(list(D ~ 1, p0 ~ cows , sig ~ sex),margay_data.sf,margay_data.ss_new,encmod="P",se=T)
ocelot_p <- oSCR.fit(list(D ~ 1, p0 ~ ocelot , sig ~ sex),margay_data.sf,margay_data.ss_new,encmod="P",se=T)
dist_sensor_p <- oSCR.fit(list(D ~ 1, p0 ~ dist_sensor , sig ~ sex),margay_data.sf,margay_data.ss_new,encmod="P",se=T)
sensor_p <- oSCR.fit(list(D ~ 1, p0 ~ sensor , sig ~ sex),margay_data.sf,margay_data.ss_new,encmod="P",se=T)
humans_p <- oSCR.fit(list(D ~ 1, p0 ~ humans , sig ~ sex),margay_data.sf,margay_data.ss_new,encmod="P",se=T)
session_p <- oSCR.fit(list(D ~ 1, p0 ~ session , sig ~ sex),margay_data.sf,margay_data.ss_new,encmod="P",se=T)
cats_p  <- oSCR.fit(list(D ~ 1, p0 ~ cats , sig ~ 1),margay_data.sf,margay_data.ss_new,encmod="P",se=T)
mix_p<- oSCR.fit(list(D ~ 1, p0 ~ sensor+dist_sensor , sig ~ sex),margay_data.sf,margay_data.ss_new,encmod="P",se=T)
mix_p2 <- oSCR.fit(list(D ~ 1, p0 ~ birds+small_mammals, sig ~ sex),margay_data.sf,margay_data.ss_new,encmod="P",se=T)
mix_p3 <- oSCR.fit(list(D ~ 1, p0 ~ dogs+humans+cows, sig ~ sex),margay_data.sf,margay_data.ss_new,encmod="P",se=T)
sex_p<-oSCR.fit(list(D ~ 1, p0 ~ sex, sig ~ sex),margay_data.sf,margay_data.ss_new,encmod="P",se=T)
mix_p5<- oSCR.fit(list(D ~ 1, p0 ~ dogs+humans , sig ~ sex),margay_data.sf,margay_data.ss_new,encmod="P",se=T)
mix_p6 <- oSCR.fit(list(D ~ 1, p0 ~ cats+dogs, sig ~ sex),margay_data.sf,margay_data.ss_new,encmod="P",se=T)


####### DETECTION MODELS SELECTION ####

list_detection_models <- fitList.oSCR(list(
                            birds_p,
                            dogs_p,
                            small_mammals_p,
                            cows_p,
                            ocelot_p,
                            dist_sensor_p,
                            sensor_p,
                            cats_p,
                            session_p,
                            mix_p,
                            mix_p2,
                            sex_sig,
                            null
                              ),rename=TRUE)


order_detection_models <-modSel.oSCR(list_detection_models)
order_detection_models$aic.tab

mavg2<- ma.coef(order_detection_models)
order_detection_models2 <-modSel.oSCR(list_detection_models2)


################# MODELS DENSITY ###########


session_d2 <- oSCR.fit(list(D ~ session, p0 ~ birds+small_mammals , sig ~ sex),margay_data.sf,margay_data.ss_new,encmod="P",se=T)
ndvi_d <- oSCR.fit(list(D ~ ndvi, p0 ~  birds+small_mammals , sig ~ sex),margay_data.sf,margay_data.ss_new,encmod="P", se=T)
population_d <- oSCR.fit(list(D ~ humans_dens, p0 ~  birds+small_mammals ,sig ~ sex),margay_data.sf,margay_data.ss_new,encmod="P", se=T)
dis_river_d <-oSCR.fit(list(D ~ dis_river, p0 ~  birds+small_mammals ,sig ~ sex),margay_data.sf,margay_data.ss_new,encmod="P", se=T)
dis_road_d <-oSCR.fit(list(D ~ dist_road, p0 ~  birds+small_mammals  ,sig ~ sex),margay_data.sf,margay_data.ss_new,encmod="P", se=T)
ndvi_dis_river_d2 <- oSCR.fit(list(D ~ ndvi13+dis_river , p0 ~  b+birds+small_mammals , sig ~ sex),margay_data.sf,margay_data.ss_new,encmod="P", se=T)
population_dist_road_d <- oSCR.fit(list(D ~ humans_dens+dist_road , p0 ~  birds+small_mammals , sig ~ sex),margay_data.sf,margay_data.ss_new,encmod="P", se=T)


#### MODELS DENSITY SELECTION ####


list_density_models <- fitList.oSCR(list(session_d2,
                                                ndvi_d,
                                                population_d,
                                                dis_river_d,
                                                dis_road_d,
                                                ndvi_dis_river_d,
                                                population_dist_road_d,
                                                null),rename=TRUE)


list_density_models

order_density_models_2 <-modSel.oSCR(list_density_models)
order_density_models_2$aic.tab


######### PREDICAO DOS MELHORES MODELOS #####


par(mfrow=c(2,2))


pred <- predict.oSCR(ndvi_d,margay_data.sf, margay_data.ss_new)


map_BPWR <- pred$r[[1]]
plot(map_BPWR)

plot(map_BPWR)
proj4string(map_BPWR) <- CRS("+proj=utm +zone=22 +south +datum=WGS84 +units=m +ellps=WGS84") # curret projetion

map_BPWR_new <- writeRaster(map_BPWR, filename="density realized refugio2_new.tif", format="GTiff", overwrite=TRUE)


plot(pred$r[[2]])
proj4string(pred$r[[2]]) <- CRS("+proj=utm +zone=22 +south +datum=WGS84 +units=m +ellps=WGS84") # curret projetion

map_PM <- writeRaster(pred$r[[2]], filename="density realized promata.tif", format="GTiff", overwrite=TRUE)
map_PM2.new <- writeRaster(map_PM, filename="density realized promata_new.tif", format="GTiff", overwrite=TRUE)


plot(pred$r[[3]])
proj4string(pred$r[[3]]) <- CRS("+proj=utm +zone=22 +south +datum=WGS84 +units=m +ellps=WGS84") # curret projetion

map_TT <- writeRaster(pred$r[[3]], filename="density realized teutonia_new.tif", format="GTiff", overwrite=TRUE)


plot(pred$r[[4]])
proj4string(pred$r[[4]]) <- CRS("+proj=utm +zone=22 +south +datum=WGS84 +units=m +ellps=WGS84") # curret projetion

map_PF <- writeRaster(pred$r[[4]], filename="density realized passofundo_new.tif", format="GTiff", overwrite=TRUE)


dens_model_ndvi <- get.real(model = ndvi_d, type = "dens", d.factor = 16)

write.csv(ddens_model_ndvi[[1]],file="Teste densidades")


###### Detection ####


pred.det <- data.frame(session = c(margay_data.sf[[1]],
                                   margay_data.sf[[2]],
                                   margay_data.sf[[3]],
                                   margay_data.sf[[4]]))


as.matrix(pred.det)

pred.df <- data.frame(Session = factor(1))

det_model_ndvi<-get.real(model = ndvi_d, type = "det",pred.det)
det_model_ndvi[[2]][[55]]
det_r <- rasterFromXYZ(det_model_ndvi)
plot(rs)


plot(margay_data.sf)
all_ndvi_d13_2$coef.mle


pred.sig<-data.frame(session=rep(factor(1:4),2),
                     sex=factor((1:0),each=4))


sig_model_ndvi<-get.real(model = ndvi_d, type = "sig")
sig_model_ndvi<-get.real(model = ndvi_d, type = "sig", newdata = data.frame(sex=factor(1:0)))


ggplot(dens_model_ndvi,aes(ndvi,estimate, group=Session, color=Session))+
  geom_point() +
  geom_smooth(color="#69b3a2")


  
refugio_ndvi<- subset(dens_model_ndvi, Session==1)

# per sex RF
ED.f_better_session1 <-dens_model_ndvi[[1]][which(dens_model_ndv[[1]]$sex=="f"),]
ED.m_better_session1 <-dens_model_ndvi[[1]][which(dens_model_ndvi[[1]]$sex=="m"),]


# per sex PM

ED.f_better_session2 <- dens_model_ndvi[[2]][which(dens_model_ndvi[[2]]$sex=="f"),]
ED.m_better_session2 <- dens_model_ndvi[[2]][which(dens_model_ndvi[[2]]$sex=="m"),]


#per sex TT
ED.f_better_session3 <- dens_model_ndvi[[3]][which(dens_model_ndvi[[3]]$sex=="f"),]
ED.m_better_session3 <- dens_model_ndvi[[3]][which(dens_model_ndvi[[3]]$sex=="m"),]

#per sex PF
ED.f_better_session4 <- dens_model_ndvi[[4]][which(dens_model_ndvi[[4]]$sex=="f"),]
ED.m_better_session4 <- dens_model_ndvi[[4]][which(dens_model_ndvi[[4]]$sex=="m"),]


#Total Refúgio
ED.tot.better_session1<- data.frame(ED.f_better_session1[,c("X","Y")], 
                                     estimate = ED.f_better_session1$estimate +ED.m_better_session1$estimate,
                                     se=ED.f_better_session1$se + ED.m_better_session1$se,
                                     lwr=ED.f_better_session1$lwr + ED.m_better_session1$lwr,
                                     upr=ED.f_better_session1$upr + ED.m_better_session1$upr)
                                     #ndvi= (ED.f_better_session1[,"ndvi"]))
                                     #Session= ED.f_better_session1[,"Session"])
                                   #ndvi6=ED.f_better_session1[,"ndvi6"])
n2<-mean(ED.tot.better_session1$estimate)   

#Total BPWR

RF.fe <- data.frame(ED.f_better_session1[,c("X","Y")],estimate = ED.f_better_session1$estimate)

ED.r.better_session1 <- rasterFromXYZ(ED.tot.better_session1[1][,1:3])
plot(ED.r.better_session1);#points(tdf_refugio[,2:3],pch=20)

proj4string(ED.r.better_session1) <- CRS("+proj=utm +zone=22 +south +datum=WGS84 +units=m +ellps=WGS84") # curret projetion
rf <- writeRaster(ED.r.better_session1, filename="densityrefugio4.tif", format="GTiff", overwrite=TRUE)

par(mfrow=c(1,1))


#Total Pro-mata
ED.tot.better_session2 <- data.frame(ED.f_better_session2[,c("X","Y")], 
                                     estimate = ED.f_better_session2$estimate+ED.m_better_session2$estimate,
                                     se=ED.f_better_session2$se+ED.m_better_session2$se,
                                     lwr=ED.f_better_session2$lwr+ED.m_better_session2$lwr,
                                     upr=ED.f_better_session2$upr+ED.m_better_session2$upr)
                                     #ndvi= (ED.f_better_session2[,"ndvi"]))
total_pm <-mean(ED.tot.better_session2$estimate)

PM.fe <- data.frame(ED.f_better_session2[,c("X","Y")],estimate = ED.f_better_session2$estimate)


ED.r.better_session2 <- rasterFromXYZ(ED.tot.better_session2[,1:3])
plot(ED.r.better_session2)
plot(ED.r.better_session2);points(tdf_promata[,2:3],pch=20)

proj4string(ED.r.better_session2) <- CRS("+proj=utm +zone=22 +south +datum=WGS84 +units=m +ellps=WGS84") # curret projetion
rasterteuto <- writeRaster(ED.r.better_session2, filename="densityteuto.tif", format="GTiff", overwrite=TRUE)

#Total Teutônia
ED.tot.better_session3 <- data.frame(ED.f_better_session3[,c("X","Y")], 
                                     estimate = ED.f_better_session3$estimate+ED.m_better_session3$estimate,
                                     se=ED.f_better_session3$se+ED.m_better_session3$se,
                                     lwr=ED.f_better_session3$lwr+ED.m_better_session3$lwr,
                                     upr=ED.f_better_session3$upr+ED.m_better_session3$upr )
total_TT <- mean(ED.tot.better_session3$estimate)
ED.r.better_session3 <- rasterFromXYZ(ED.tot.better_session3[,1:3])
plot(ED.r.better_session3)
plot(ED.r.better_session3);points(tdf_teutonia[,2:3],pch=20)

proj4string(ED.r.better_session3) <- CRS("+proj=utm +zone=22 +south +datum=WGS84 +units=m +ellps=WGS84") # curret projetion
rasterrefugio <- writeRaster(ED.r.better_session3, filename="densityrefugio.tif", format="GTiff", overwrite=TRUE)

#Total Passo Fundo
ED.tot.better_session4 <- data.frame(ED.f_better_session4[,c("X","Y")], 
                                     estimate = ED.f_better_session4$estimate+ED.f_better_session4$estimate,
                                     se=ED.f_better_session4$se+ED.f_better_session4$se,
                                     lwr=ED.f_better_session4$lwr+ED.f_better_session4$lwr,
                                     upr=ED.f_better_session4$upr+ED.f_better_session4$upr )
Total_PF<-mean(ED.tot.better_session4$estimate)

ED.r.better_session4 <- rasterFromXYZ(ED.tot.better_session4[,1:3])
plot(ED.r.better_session4)
plot(ED.r.better_session4);points(tdf_passofundo[,2:3],pch=20)
proj4string(ED.r.better_session4) <- CRS("+proj=utm +zone=22 +south +datum=WGS84 +units=m +ellps=WGS84") # curret projetion
rasterpassofundo<- writeRaster(ED.r.better_session4, filename="densitypassofundo.tif", format="GTiff", overwrite=TRUE)


###### DENSIDADES ####


Dens_RF<-data.frame(estimate=mean(ED.tot.better_session1$estimate),
            se=mean(ED.tot.better_session1$se),
            lwr=mean(ED.tot.better_session1$lwr),
            upr=mean(ED.tot.better_session1$upr))
Dens_RF


Dens_PM<-data.frame(estimate=mean(ED.tot.better_session2$estimate),
           se=mean(ED.tot.better_session2$se),
           lwr=mean(ED.tot.better_session2$lwr),
           upr=mean(ED.tot.better_session2$upr))


Dens_TT<-data.frame(estimate=mean(ED.tot.better_session3$estimate),
           se=mean(ED.tot.better_session3$se),
           lwr=mean(ED.tot.better_session3$lwr),
           upr=mean(ED.tot.better_session3$upr))


Dens_PF<-data.frame(estimate=mean(ED.tot.better_session4$estimate),
           se=mean(ED.tot.better_session4$se),
           lwr=mean(ED.tot.better_session4$lwr),
           upr=mean(ED.tot.better_session4$upr))


###### Figures #####

data_figure6 <- data.frame(Session = factor(c(1,2,3,4)),
                          estimate=c(Dens_RF$estimate,
                                     Dens_PM$estimate,
                                     Dens_TT$estimate,
                                     Dens_PF$estimate),
                          lwr=c(Dens_RF$estimate-Dens_RF$se,
                                Dens_PM$estimate-Dens_PM$se,
                                Dens_TT$estimate-Dens_TT$se,
                                Dens_PF$estimate-Dens_PF$se),
                          upr=c(Dens_RF$estimate+Dens_RF$se,
                                Dens_PM$estimate+Dens_PM$se,
                                Dens_TT$estimate+Dens_TT$se,
                                Dens_PF$estimate+Dens_PF$se),
                          se=c(Dens_RF$se,
                               Dens_PM$se,
                               Dens_TT$se,
                               Dens_PF$se))

data_figure6

ggplot(data_figure6,aes(x=Session, y=estimate, group=Session, fill=Session)) +
  geom_boxplot() +
  scale_fill_viridis(discrete = F) +
  theme_minimal() +
  ggtitle("") +
  xlab("Session")+
  ylab("Density( 100 km²)")+
  theme(
    legend.position="none") 


data_figure5 <- data.frame(Session = dens_model_ndvi$Session,
                           estimate= dens_model_ndvi$estimate,
                           ndvi=dens_model_ndvi$ndvi)


test.f<- dens_model_ndvi [which(dens_model_ndvi$sex=="f"),]
test.m<- dens_model_ndvi [which(dens_model_ndvi$sex=="m"),]

data_figure5<- data.frame(test.f[,c("X","Y","ndvi","Session","lwr","upr","se")], estimate = test.f$estimate+test.m$estimate)


ggplot(data_figure5, aes(x=ndvi, y=estimate)) + 
  geom_line(size=1.5)+
  geom_ribbon(data=test.fm, aes(x=ndvi,ymin=lwr,ymax=upr),col="grey72",alpha=0.2,inherit.aes=F)+
  theme_ipsum()+
  geom_line(size=1.5)


##### Beta estimate Grafic - Figure 4 ####

ndvi_d$outStats


beta_estimate <- data.frame(ndvi_d$outStats)
class(beta_estimate)
beta_estimate2<- beta_estimate[-c(3,4,5,7,8,9),] #detection
beta_estimate3<- beta_estimate[-c(1,2,5,6,7,8,9),] #sigma
beta_estimate4<- beta_estimate[-c(1,2,3,4,5,6,9),] #density
beta_estimate5 <-  beta_estimate[-c(1,2,6,8),] 
beta_estimate6 <-  beta_estimate5[c("4","5","3","7"),] 
test<- as.data.frame(beta_estimate6)


beta_estimate6$ymin <- (beta_estimate6$mle-(1.88*beta_estimate6$std.er))
beta_estimate6$ymax <- (beta_estimate6$mle+(1.88*beta_estimate6$std.er))

ggplot(beta_estimate6, fill=parameters)+
  ylim(-5,13)+
geom_point(aes(x=parameters, y=mle,  ),width = 0.5, fill= "gray26",size=2, ) +
geom_errorbar(aes(x=parameters, ymin=ymin, ymax=ymax), width=0.1, colour="gray40", alpha=0.9, size=0.5)+
scale_fill_viridis(discrete=F)+
xlab("")+
ylab("Beta estimate")+
geom_hline(yintercept = c(0), colour = "black", size = 0.5,linetype=1)+
theme(panel.background = element_rect(colour="white",fill="white"))+
coord_flip()
  
#### CIRCULAR ANALYSES ####

#Instale-o:
#install.packages("circular")

#Chame o pacote
library(circular)


#chamando os dados:
margay_activty = read.csv(file.choose(), header=TRUE, sep=";")
margay_activty

#olhar o inicio dos dados
head(margay_activty)

#Para verificar se o arquivo foi lido corretamente, podemos usar o comando:
str(margay_activty)#Se o R ler o mes como factor (palavra) e os angulo e as frequencias como int (numeros inteiros), esta tudo certo.

#Nossa planilha deve ter uma coluna para os angulos e duas colunas para frequencias. 
#Para fazer as analises no R, precisamos apenas dos valores dos angulos e das frequencias. 
L1 <- rep(margay_activty$angulo, margay_activty$frequencia_refugio)
L1
L2 <- rep(margay_activty$angulo , margay_activty$frequencia_promata)
L2
L3 <- rep(margay_activty$angulo , margay_activty$frequencia_teutonia)
L3
L4 <- rep(margay_activty$angulo , margay_activty$frequencia_passofundo)
L4
L5 <- rep(margay_activty$angulo , margay_activty$frequencia_total)
L5

#Para trabalharmos com os dados corretamente, temos que transforma-los em radianos:
L1.rad <- rad(L1)
L2.rad <- rad(L2)
L3.rad <- rad(L3)
L4.rad <- rad(L4)
L5.rad <- rad(L5)


#O proximo passo e transformar os dados em circular:
L1.circ <- as.circular(L1.rad)
L1.circ
L2.circ <- as.circular(L2.rad)
L3.circ <- as.circular(L3.rad)
L4.circ <- as.circular(L4.rad)
L5.circ <- as.circular(L5.rad)


#Dessa maneira, criamos dois vetores, cujos valores dos angulos se repetem. Podemos, dessa maneira, comecar a visualizar os dados. Para isso, vamos colocar os dados no grafico:
plot.circular(cbind(L1.circ, L2.circ), rotation = "clock", units = "rads")

#Podemos tambem visualizar a frequencia dos angulos:
rose.diag(cbind(L1.circ, L2.circ))
rose.diag(L1.circ)
#Visao geral dos dados
summary(L1.circ)

#Graficos
plot.circular(L1.circ, rotation = "clock", bins = 80, zero = pi/2,stack = T, units = "rads", axes = F, col = "blue", ticks = F)
plot.circular(L2.circ, rotation = "clock", bins = 80, zero = pi/2,stack = T, units = "rads", axes = F, col = "green", ticks = F)
plot.circular(cbind(L1.circ, L2.circ), rotation = "clock", bins = 80, zero = pi/2,stack = T, units = "rads", axes = F, col = c("blue", "green"), ticks = F)

#Para colocar as horas:
axis.circular(at=circular(sort(seq(0, 11/6*pi, pi/6), decreasing = T)), c(labels = c("5", "6","7", "8", "9", "10", "11", "12", "1", "2", "3","4")))
#Para colocar os vetores medios:
arrows.circular(mean(L1.circ), rho.circular(L1.circ), zero = pi/2, rotation = "clock",col = "blue")
arrows.circular(mean(L2.circ), rho.circular(L2.circ), zero = pi/2, rotation = "clock",col = "green")

#Distribuicao dos dados

#Uniformidade dos dados

###### Rayleigh Test ####

rayleigh.test(L1.circ)
rayleigh.test(L2.circ)
rayleigh.test(L3.circ)
rayleigh.test(L4.circ)
rayleigh.test(L5.circ)

##### Raos spacing test #####

#Segundo BERGIN (1991)rao.spacing.test is more flexible; able to handle more types of circular data with fewer limiting assumptions; and is more powerful with small sample sizes.
rao.spacing.test(L1.circ, alpha=0)#numeric value specifying the significance level of the test. The default value is 0, in which case, a range for the p-value will be returned. Valid significance levels are 0.10, 0.05, 0.01 and 0.001.
rao.spacing.test(L2.circ, alpha=0)
rao.spacing.test(L3.circ, alpha=0)
rao.spacing.test(L4.circ, alpha=0)
rao.spacing.test(L5.circ, alpha=0)
#como se apresentam os dados em um estudo cientifico? Volta apresentacao

#Existem outros testes no pacote.

#Comparando amostras
#Duas amostras:dados parametricos(teste chamado Watson)
watson.two.test(L3.circ, L4.circ)

#Duas amostras:dados nao-parametricos(teste chamado  Watson-Wheeler)
watson.wheeler.test(list(L1.circ, L4.circ))
#Obs: nao se esqueca de listar suas variaveis (list()), caso contrario o teste nao funciona para amostras de tamanhos diferentes.

#Mais de duas amostras 
#O teste de Watson-Williams pode ser usado tambem para mais de duas amostras,quando elas possuem distribuicao de von Mises. Nao esqueca de listar(list(x, y, z)), os vetores:
watson.williams.test(list(rad(L1), rad(L2), rad(L3), rad(L4)))

#O teste de Watson-Wheeler, quando as amostras nao provem de populacao com distribuicao de von Mises, tambem pode ser usado para mais de duas variaveis:
watson.wheeler.test(list(L1.circ,L4.circ))


### Birds Activity pattern

dados_birds = read.csv(file.choose(), header=TRUE, sep=";")
dados_birds

#olhar o inicio dos dados
head(dados_birds)

#Para verificar se o arquivo foi lido corretamente, podemos usar o comando:
str(dados_birds)#Se o R ler o mes como factor (palavra) e os angulo e as frequencias como int (numeros inteiros), esta tudo certo.

#Nossa planilha deve ter uma coluna para os angulos e duas colunas para frequencias. 
#Para fazer as analises no R, precisamos apenas dos valores dos angulos e das frequencias. 
B1 <- rep(dados_birds$angulo, dados_birds$birds_refugio)
B1
B2 <- rep(dados_birds$angulo , dados_birds$birds_promata)
B2
B3 <- rep(dados_birds$angulo , dados_birds$birds_teutonia)
B3
B4 <- rep(dados_birds$angulo , dados_birds$birds_passofundo)
B4
B5 <- rep(dados_birds$angulo , dados_birds$birds_total)
B5

#Para trabalharmos com os dados corretamente, temos que transforma-los em radianos:
B1_rad <- rad(B1)
B2_rad <- rad(B2)
B3_rad <- rad(B3)
B4_rad <- rad(B4)
B5_rad <- rad(B5)


#O proximo passo e transformar os dados em circular:
B1.circ <- as.circular(B1_rad)
B1.circ
B2.circ <- as.circular(B2_rad)
B3.circ <- as.circular(B3_rad)
B4.circ <- as.circular(B4_rad)
B5.circ <- as.circular(B5_rad)


#Dessa maneira, criamos dois vetores, cujos valores dos angulos se repetem. Podemos, dessa maneira, comecar a visualizar os dados. Para isso, vamos colocar os dados no grafico:
plot.circular(cbind(B1.circ, B2.circ), rotation = "clock", units = "rads")

#Distribuicao dos dados

#Uniformidade dos dados

###### Rayleigh Test ####

rayleigh.test(B1.circ)
rayleigh.test(B2.circ)
rayleigh.test(B3.circ)
rayleigh.test(B4.circ)
rayleigh.test(B5.circ)

##### Raos spacing test #####

#Segundo BERGIN (1991)rao.spacing.test is more flexible; able to handle more types of circular data with fewer limiting assumptions; and is more powerful with small sample sizes.
rao.spacing.test(B1.circ, alpha=0)#numeric value specifying the significance level of the test. The default value is 0, in which case, a range for the p-value will be returned. Valid significance levels are 0.10, 0.05, 0.01 and 0.001.
rao.spacing.test(B2.circ, alpha=0)
rao.spacing.test(B3.circ, alpha=0)
rao.spacing.test(B4.circ, alpha=0)
rao.spacing.test(B5.circ, alpha=0)

#como se apresentam os dados em um estudo cientifico? Volta apresentacao

#Existem outros testes no pacote.

#Comparando amostras
#Duas amostras:dados parametricos(teste chamado Watson)
watson.two.test(B3.circ, B4.circ)

#Duas amostras:dados nao-parametricos(teste chamado  Watson-Wheeler)
watson.wheeler.test(list(B1.circ, B4.circ))
#Obs: nao se esqueca de listar suas variaveis (list()), caso contrario o teste nao funciona para amostras de tamanhos diferentes.

#Mais de duas amostras 
#O teste de Watson-Williams pode ser usado tambem para mais de duas amostras,quando elas possuem distribuicao de von Mises. Nao esqueca de listar(list(x, y, z)), os vetores:
watson.williams.test(list(rad(B1), rad(B2), rad(L3), rad(B4)))

#O teste de Watson-Wheeler, quando as amostras nao provem de populacao com distribuicao de von Mises, tambem pode ser usado para mais de duas variaveis:
watson.wheeler.test(list(B1.circ,B3.circ))

#Small_mammals activiy pattern

#chamando os dados:
dados_rodents = read.csv(file.choose(), header=TRUE, sep=";")
dados_rodents

#olhar o inicio dos dados
head(dados_rodents)

#Para verificar se o arquivo foi lido corretamente, podemos usar o comando:
str(dados_rodents)#Se o R ler o mes como factor (palavra) e os angulo e as frequencias como int (numeros inteiros), esta tudo certo.

#Nossa planilha deve ter uma coluna para os angulos e duas colunas para frequencias. 
#Para fazer as analises no R, precisamos apenas dos valores dos angulos e das frequencias. 
R1 <- rep(dados_rodents$angulo, dados_rodents$rodent_refugio)
R1
R2 <- rep(dados_rodents$angulo , dados_rodents$rodent_promata)
R2
R3 <- rep(dados_rodents$angulo , dados_rodents$rodent_teutonia)
R3
R4 <- rep(dados_rodents$angulo , dados_rodents$rodent_passofundo)
R4
R5 <- rep(dados_rodents$angulo , dados_rodents$rodent_total)
R5

#Para trabalharmos com os dados corretamente, temos que transforma-los em radianos:
R1_rad <- rad(R1)
R2_rad <- rad(R2)
R3_rad <- rad(R3)
R4_rad <- rad(R4)
R5_rad <- rad(R5)


#O proximo passo e transformar os dados em circular:
R1.circ <- as.circular(R1_rad)
R1.circ
R2.circ <- as.circular(R2_rad)
R3.circ <- as.circular(R3_rad)
R4.circ <- as.circular(R4_rad)
R5.circ <- as.circular(R5_rad)


#Dessa maneira, criamos dois vetores, cujos valores dos angulos se repetem. Podemos, dessa maneira, comecar a visualizar os dados. Para isso, vamos colocar os dados no grafico:
plot.circular(cbind(R1.circ, R2.circ), rotation = "clock", units = "rads")

#Podemos tambem visualizar a frequencia dos angulos:
rose.diag(cbind(R1.circ, R2.circ))
rose.diag(R1.circ)
#Visao geral dos dados
summary(R1.circ)


#Distribuicao dos dados

#Uniformidade dos dados

###### Rayleigh Test ####

rayleigh.test(R1.circ)
rayleigh.test(R2.circ)
rayleigh.test(R3.circ)
rayleigh.test(R4.circ)
rayleigh.test(R5.circ)

##### Raos spacing test #####

#Segundo BERGIN (1991)rao.spacing.test is more flexible; able to handle more types of circular data with fewer limiting assumptions; and is more powerful with small sample sizes.
rao.spacing.test(R1.circ, alpha=0)#numeric value specifying the significance level of the test. The default value is 0, in which case, a range for the p-value will be returned. Valid significance levels are 0.10, 0.05, 0.01 and 0.001.
rao.spacing.test(R2.circ, alpha=0)
rao.spacing.test(R3.circ, alpha=0)
rao.spacing.test(R4.circ, alpha=0)
rao.spacing.test(R5.circ, alpha=0)

#como se apresentam os dados em um estudo cientifico? Volta apresentacao

#Existem outros testes no pacote.

#Comparando amostras
#Duas amostras:dados parametricos(teste chamado Watson)
watson.two.test(R4.circ, R3.circ)

#Duas amostras:dados nao-parametricos(teste chamado  Watson-Wheeler)
watson.wheeler.test(list(R1.circ, R4.circ))
#Obs: nao se esqueca de listar suas variaveis (list()), caso contrario o teste nao funciona para amostras de tamanhos diferentes.

#Mais de duas amostras 
#O teste de Watson-Williams pode ser usado tambem para mais de duas amostras,quando elas possuem distribuicao de von Mises. Nao esqueca de listar(list(x, y, z)), os vetores:
watson.williams.test(list(rad(R1), rad(R2), rad(L3), rad(R4)))

#O teste de Watson-Wheeler, quando as amostras nao provem de populacao com distribuicao de von Mises, tambem pode ser usado para mais de duas variaveis:
watson.wheeler.test(list(R1.circ,R3.circ))


####  Grafic Clocks ####

#Open your data
#meia noite deve entrar como 24h nao como 00h

data <-read.csv(file.choose(), header=TRUE, sep=";")
#verificando o arquivo
head(data)

#Criando a coluna de per?odo noite/dia
#essa coluna ? importante para pintar as barras de cores referentes ao periodo
data$noitedia <- ifelse(data$eventhour %in% seq(6, 18),'Day','Night')
head(data)


#Make the plot

ggplot(data, aes(x = eventhour,fill=noitedia)) +#funcao aes indica os dados que serao plotados(x), fill=preenche as barras de acordo com suas divis?es NOITE/DIA
  geom_hline(yintercept = c(0,2,4,6,8), colour = "gray19", size = 1.5,linetype=3) +
  geom_hline(yintercept = c(9), colour = "black", size = 1.5,linetype=1) +
  geom_vline(xintercept = c(0,6,12,18) , colour = "black", size = 1.5, lty= 1) +
  coord_polar(theta = 'x', start = 0, direction = 1) +#funcao para tornar o grafico circular
  labs(x = '', y = '') +
  scale_x_continuous(limits = c(0,24), breaks = c(0,6,12,18)) +
  scale_y_continuous(limits = c(0,10), breaks = c(0,2,4,6,8)) +
  theme_bw() +
  theme(panel.border = element_blank(),
        legend.key = element_blank(),
        axis.ticks = element_blank(),
        axis.text.x = element_text(face="plain",
                                   color="black",
                                   size=16,vjust=4),
        axis.text.y = element_blank(),
        panel.grid  = element_blank())+
  geom_histogram(breaks = seq(0,24), colour = "black")+#geom_bar= grafico de barras, colour=cor das bordas
  
  
  #DESIGN
  
  ggtitle("") + #title
  scale_fill_manual(values=c("gray30","gray30"))+#altera as corres das barras
  labs(fill="")+#titulo da legenda
  ylab("") + # axis_y title
  lims()+
  annotate("text",
           label = c("","","2","","4","","6","","8"), 
           x = 12, 
           y=c(0,1,2,3,4,5,6,7,8), 
           color="black", 
           size=13, 
           fontface="plain", 
           hjust=1.3,
           vjust=1.3)#legenda das densidades


############### BIRDS

#Open your data
#meia noite deve entrar como 24h nao como 00h

data_birds <-read.csv(file.choose(), header=TRUE, sep=";")
#verificando o arquivo
head(data_birds)

#Criando a coluna de per?odo noite/dia
#essa coluna ? importante para pintar as barras de cores referentes ao periodo
data_birds$noitedia <- ifelse(data_birds$eventhour %in% seq(6, 18),'Day','Night')
head(data_birds)


#Make the plot

ggplot(data_birds, aes(x = eventhour,fill=noitedia)) +#funcao aes indica os dados que serao plotados(x), fill=preenche as barras de acordo com suas divis?es NOITE/DIA
  geom_hline(yintercept = c(0,75,150,225,300), colour = "gray19", size = 1.5,linetype=3) +
  geom_hline(yintercept = c(350), colour = "black", size = 1.5,linetype=1) +
  geom_vline(xintercept = c(0,6,12,18) , colour = "black", size = 1.5, lty= 1) +
  coord_polar(theta = 'x', start = 0, direction = 1) +#funcao para tornar o grafico circular
  labs(x = '', y = '') +
  scale_x_continuous(limits = c(0,24), breaks = c(0,6,12,18)) +
  scale_y_continuous(limits = c(0,400), breaks = c(0,75,150,225,300)) +
  theme_bw() +
  theme(panel.border = element_blank(),
        legend.key = element_blank(),
        axis.ticks = element_blank(),
        axis.text.x = element_text(face="plain",
                                   color="black",
                                   size=16,vjust=4),
        axis.text.y = element_blank(),
        panel.grid  = element_blank())+
  geom_histogram(breaks = seq(0,24), colour = "black")+#geom_bar= grafico de barras, colour=cor das bordas
  
  
  #DESIGN
  
  ggtitle("") + #title
  scale_fill_manual(values=c("gray30","gray30"))+#altera as corres das barras
  labs(fill="")+#titulo da legenda
  ylab("") + # axis_y title
  lims()+
  annotate("text",
           label = c("","75","150","225","300"), 
           x = 0, 
           y=c(0,75,150,225,300), 
           color="black", 
           size=13, 
           fontface="plain", 
           hjust=1.1,
           vjust=1.3)#legenda das densidades


############### small Mammals

#Open your data
#meia noite deve entrar como 24h nao como 00h

data_small <-read.csv(file.choose(), header=TRUE, sep=";")
#verificando o arquivo
head(data_small)

#Criando a coluna de per?odo noite/dia
#essa coluna ? importante para pintar as barras de cores referentes ao periodo
data_small$noitedia <- ifelse(data_small$eventhour %in% seq(6, 18),'Day','Night')
head(data_small)


#Make the plot

ggplot(data_small, aes(x = eventhour,fill=noitedia)) +#funcao aes indica os dados que serao plotados(x), fill=preenche as barras de acordo com suas divis?es NOITE/DIA
  geom_hline(yintercept = c(0,10,20,30,40), colour = "gray19", size = 1.5,linetype=3) +
  geom_hline(yintercept = c(45), colour = "black", size = 1.5,linetype=1) +
  geom_vline(xintercept = c(0,6,12,18) , colour = "black", size = 1.5, lty= 1) +
  coord_polar(theta = 'x', start = 0, direction = 1) +#funcao para tornar o grafico circular
  labs(x = '', y = '') +
  scale_x_continuous(limits = c(0,24), breaks = c(0,6,12,18)) +
  scale_y_continuous(limits = c(0,50), breaks = c(0,10,20,30,40)) +
  theme_bw() +
  theme(panel.border = element_blank(),
        legend.key = element_blank(),
        axis.ticks = element_blank(),
        axis.text.x = element_text(face="plain",
                                   color="black",
                                   size=16,vjust=4),
        axis.text.y = element_blank(),
        panel.grid  = element_blank())+
  geom_histogram(breaks = seq(0,24), colour = "black")+#geom_bar= grafico de barras, colour=cor das bordas
  
  
  #DESIGN
  
  ggtitle("") + #title
  scale_fill_manual(values=c("gray30","gray30"))+#altera as corres das barras
  labs(fill="")+#titulo da legenda
  ylab("") + # axis_y title
  lims()+
  annotate("text",
           label = c("","10","20","30","40"), 
           x = 12, 
           y=c(0,10,20,30,40), 
           color="black", 
           size=13, 
           fontface="plain", 
           hjust=1.1,
           vjust=1.3)#legenda das densidades


#Para imagens com melhor qualidade salve em SVG e depois fa?a um print. 

#### OVERLAP ANALYSES ####

library(overlap)
#lendo dados

par(mfrow=c(2,2))

margay_refugio=read.csv(file.choose(), header=TRUE, sep=";")
pets_RF=read.csv(file.choose(), header=TRUE, sep=";")
humans_RF=read.csv(file.choose(), header=TRUE, sep=";")
cows_RF=read.csv(file.choose(), header=TRUE, sep=";")
chicken_RF=read.csv(file.choose(), header=TRUE, sep=";")
dogs_RF=read.csv(file.choose(), header=TRUE, sep=";")
cats_RF=read.csv(file.choose(), header=TRUE, sep=";")
birds_RF=read.csv(file.choose(), header=TRUE, sep=";")

#Para trabalharmos com os dados corretamente, temos que transforma-los em radianos:

margay_refugioRad <- margay_refugio$refugio * 2 * pi

humans_RF_Rad <- humans_RF$humans * 2 * pi
humans_RF_Rad

pets_RF_Rad <-pets_RF$pets * 2 * pi
pets_RF_Rad

cows_RF_Rad <- cows_RF$cows * 2 * pi
cows_RF_Rad

chicken_RF_Rad <- chicken_RF$chicken * 2 * pi
chicken_RF_Rad

dogs_RF_Rad <- dogs_RF$dogs * 2 * pi
dogs_RF_Rad

cats_RF_Rad <- cats_RF$cats * 2 * pi
cats_RF_Rad

birds_RF_Rad <- birds_RF$birds * 2 * pi
birds_RF_Rad

#plotando gra?fico de densidade de kernel
margay_RF_plot <- densityPlot(
  margay_refugioRad,
  rug=TRUE, 
  main="Activity Pattern of margay in Atlantic Forest")
abline(v=c(6+26/60, 19+49/60), 
       lty=3, 
       col= 1, 
       lwd=1)


pets_RF_plot <- densityPlot(pets_RF_Rad, 
                            rug=TRUE, 
                            col=1, 
                            lwd=2, 
                            lty= 1, 
                            col.axis="red", 
                            col.lab="red", 
                            col.main="blue")#add=TRUE adiciona o grafico por cima do overlap


#sabendo o comprimento minimo dentre as amostras
min(length(humans_RF_Rad), length(margay_refugioRad))


#bootstraps
refugio_boots<- resample(margay_refugioRad, 1000)

pets_RF_boots <- resample(pets_RF_Rad, 1000)

humans_RF_boots <-  resample(humans_RF_Rad, 1000)

cows_RF_boots<- resample(cows_RF_Rad, 1000)

chicken_RF_boots<- resample(chicken_RF_Rad, 1000)

dogs_RF_boots<- resample(dogs_RF_Rad, 1000)

cats_RF_boots<- resample(cats_RF_Rad, 1000)

birds_RF_boots<- resample(birds_RF_Rad, 1000)

### Margay vs. Pets ####

ov_margay_pets_RF <- overlapEst(margay_refugioRad, pets_RF_Rad)
ov_margay_pets_RF

# Analyse usando dados de boostraps:

bsOut_RF_pets <- bootEst(refugio_boots, pets_RF_boots) # Demora um pouquinho
bsOut_RF_pets
colMeans(bsOut_RF_pets)
# Convertendo columna 1 para um vector:
bsOut_RF_pets_vec <- as.vector(bsOut_RF_pets[, 1])
# Observando o intervalo de confianca:
CI_RF_pets<- bootCI(bsOut_RF_pets[1], bsOut_RF_pets_vec)['norm0', ]
CI_RF_pets

overlapTrue(refugio_boots, pets_RF_boots)

par()
#plotando grafico de sobreposicao
overlapPlot(pets_RF_Rad, 
            margay_refugioRad, 
            
            linewidth = c(3,3), 
            linet = c(10,1), 
            linec = c("lightseagreen", "black"), 
            xcenter="noon",
            rug=TRUE, 
            main = "", 
            olapcol= "grey63", 
            font.main=2, #font.main=muda a fonte do t?tulo
            n.grid =100,  
            xscale = 24,
            fg=1, 
            bg=1,
            xlab=c("Time")) #olapcol=muda a cor da ?rea de sobreposi??o, 


abline(v=c(6+20/60,19+35/60), lty=2, col= "black", lwd=1) #inseri linha de nascer e p?r-do-sol
#legenda
legend("top", 
       #inset=0,01,
       c("Pets","Margay"), 
       lty=c(10,1), #tipo de linha da legenda
       col=c("lightseagreen", "black" ), #cores
       lwd = c(3,3), #tamanho
       text.font=1, # text.font=fonte  3= it?lico
       # cex=posi??o legenda 
       horiz=FALSE, # horiz=legenda horizontal
       bg="white",bty='n',
) 
##### Margay vs humans ####

#análise de sobreposicao de atividade (usando densidade de kernel)
ov_margay_humans_RF <- overlapEst(margay_refugioRad, humans_RF_Rad)
#resultado sobreposicao
ov_margay_humans_RF


bsOut_RF_humans <- bootEst(refugio_boots, humans_RF_boots) # Demora um pouquinho
bsOut_RF_humans
colMeans(bsOut_RF_humans)
# Convertendo columna 1 para um vector:
bsOut_RF_humans_vec <- as.vector(bsOut_RF_humans[, 1])
# Observando o intervalo de confianca:
CI_RF_humans<- bootCI(bsOut_RF_humans[1], bsOut_RF_humans_vec)['norm0', ]
CI_RF_humans


#plotando grafico de sobreposicao
overlapPlot( humans_RF_Rad,
             margay_refugioRad,
             linewidth = c(3,3), 
             linet = c(10,1), 
             linec = c("#F2A428", "black"), 
             xcenter="noon",
             rug=TRUE, 
             main = "Overlap Activity Pattern", 
             olapcol= "gray63", 
             font.main=2, #font.main=muda a fonte do t?tulo
             n.grid =100,  
             xscale = 24, 
             fg=1, 
             bg=1) #olapcol=muda a cor da ?rea de sobreposi??o, 


abline(v=c(6+20/60,19+35/60), lty=2, col= "black", lwd=1) #inseri linha de nascer e p?r-do-sol
#legenda
legend("top", 
       #inset=0,01,
       c("Humans","Margay"), 
       lty=c(10,1), #tipo de linha da legenda
       col=c("#F2A428", "black"), #cores
       lwd = c(3,3), #tamanho
       text.font=1, # text.font=fonte  3= it?lico
       # cex=posi??o legenda 
       horiz=FALSE, # horiz=legenda horizontal
       bg="white",bty='n',
) 

#### Margay vs. Cows ####

ov_margay_cows_RF <- overlapEst(margay_refugioRad, cows_RF_Rad)
ov_margay_cows_RF


bsOut_RF_cows <- bootEst(refugio_boots, cows_RF_boots) # Demora um pouquinho
bsOut_RF_cows
colMeans(bsOut_RF_cows)
# Convertendo columna 1 para um vector:
bsOut_RF_cows_vec <- as.vector(bsOut_RF_cows[, 1])
# Observando o intervalo de confianca:
CI_RF_cows<- bootCI(bsOut_RF_cows[1], bsOut_RF_cows_vec)['norm0', ]
CI_RF_cows

#plotando grafico de sobreposicao
overlapPlot(cows_RF_Rad,
            margay_refugioRad, 
            linewidth = c(3,3), 
            linet = c(10,1), 
            linec = c("#07B56A", "black"), 
            xcenter="noon",
            rug=TRUE, 
            main = "", 
            olapcol= "gray63", 
            font.main=2, #font.main=muda a fonte do t?tulo
            n.grid =100,  
            xscale = 24, 
            fg=1, 
            bg=1) #olapcol=muda a cor da ?rea de sobreposi??o, 


abline(v=c(6+20/60,19+35/60), lty=2, col= "black", lwd=1) #inseri linha de nascer e p?r-do-sol
#legenda
legend("top", 
       #inset=0,01,
       c("Cows","Margay"), 
       lty=c(10,1), #tipo de linha da legenda
       col=c("#07B56A", "black"), #cores
       lwd = c(3,3), #tamanho
       text.font=1, # text.font=fonte  3= it?lico
       # cex=posi??o legenda 
       horiz=FALSE, # horiz=legenda horizontal
       bg="white",bty='n',
) 


#### Margay vs. Chicken ####
ov_margay_chicken_RF <- overlapEst(margay_refugioRad, chicken_RF_Rad)
ov_margay_chicken_RF


bsOut_RF_chicken <- bootEst(refugio_boots, chicken_RF_boots) # Demora um pouquinho
bsOut_RF_chicken
colMeans(bsOut_RF_chicken)
# Convertendo columna 1 para um vector:
bsOut_RF_chicken_vec <- as.vector(bsOut_RF_chicken[, 1])
# Observando o intervalo de confianca:
CI_RF_chicken<- bootCI(bsOut_RF_chicken[1], bsOut_RF_chicken_vec)['norm0', ]
CI_RF_chicken

#plotando grafico de sobreposicao
overlapPlot(
  margay_refugioRad, 
  chicken_RF_Rad, 
  linewidth = c(2,2), 
  linet = c(10,1), 
  linec = c("goldenrod2", "deepskyblue4"), 
  xcenter="midnight",
  rug=TRUE, 
  main = "Overlap Activity Pattern", 
  olapcol= "lightgrey", 
  font.main=2, #font.main=muda a fonte do t?tulo
  n.grid =500,  
  xscale = 24, 
  fg=1, 
  bg=1) #olapcol=muda a cor da ?rea de sobreposi??o, 


par(mfrow=c(1,1),mar=c(6,13,4,2))


#### Margay vs. Dogs ####

ov_margay_dogs_RF <- overlapEst(margay_refugioRad, dogs_RF_Rad)
ov_margay_dogs_RF


bsOut_RF_dogs <- bootEst(refugio_boots, dogs_RF_boots) # Demora um pouquinho
bsOut_RF_dogs
colMeans(bsOut_RF_dogs)
# Convertendo columna 1 para um vector:
bsOut_RF_dogs_vec <- as.vector(bsOut_RF_dogs[, 1])
# Observando o intervalo de confianca:
CI_RF_dogs<- bootCI(bsOut_RF_dogs[1], bsOut_RF_dogs_vec)['norm0', ]
CI_RF_dogs

#plotando grafico de sobreposicao
overlapPlot(dogs_RF_Rad,
            margay_refugioRad, 
            linewidth = c(3,3), 
            linet = c(10,1), 
            linec = c("lightseagreen", "black"), 
            xcenter="noon",
            rug=TRUE, 
            main = "", 
            olapcol= "gray63", 
            font.main=2, #font.main=muda a fonte do t?tulo
            n.grid =100,  
            xscale = 24, 
            fg=1, 
            bg=1) #olapcol=muda a cor da ?rea de sobreposi??o, 


abline(v=c(6+20/60,19+35/60), lty=2, col= "black", lwd=1) #inseri linha de nascer e p?r-do-sol
#legenda
legend("top", 
       #inset=0,01,
       c("Dogs","Margay"), 
       lty=c(10,1), #tipo de linha da legenda
       col=c("lightseagreen", "black"), #cores
       lwd = c(3,3), #tamanho
       text.font=1, # text.font=fonte  3= it?lico
       # cex=posi??o legenda 
       horiz=FALSE, # horiz=legenda horizontal
       bg="white",bty='n',
) 

#### Margay vs. Cats ####

ov_margay_cats_RF <- overlapEst(margay_refugioRad, cats_RF_Rad)
ov_margay_cats_RF


bsOut_RF_cats <- bootEst(refugio_boots, cats_RF_boots) # Demora um pouquinho
bsOut_RF_cats
colMeans(bsOut_RF_cats)
# Convertendo columna 1 para um vector:
bsOut_RF_cats_vec <- as.vector(bsOut_RF_cats[, 1])
# Observando o intervalo de confianca:
CI_RF_cats<- bootCI(bsOut_RF_cats[1], bsOut_RF_cats_vec)['norm0', ]
CI_RF_cats

#plotando grafico de sobreposicao
overlapPlot(cats_RF_Rad,
            margay_refugioRad, 
            linewidth = c(3,3), 
            linet = c(10,1), 
            linec = c("#4605E8", "black"), 
            xcenter="noon",
            rug=TRUE, 
            main = "", 
            olapcol= "gray63", 
            font.main=2, #font.main=muda a fonte do t?tulo
            n.grid =100,  
            xscale = 24, 
            fg=1, 
            bg=1) #olapcol=muda a cor da ?rea de sobreposi??o, 


abline(v=c(6+20/60,19+35/60), lty=2, col= "black", lwd=1) #inseri linha de nascer e p?r-do-sol
#legenda
legend("top", 
       #inset=0,01,
       c("Cats","Margay"), 
       lty=c(10,1), #tipo de linha da legenda
       col=c("#4605E8", "black"), #cores
       lwd = c(3,3), #tamanho
       text.font=1, # text.font=fonte  3= it?lico
       # cex=posi??o legenda 
       horiz=FALSE, # horiz=legenda horizontal
       bg="white",bty='n',
) 

#### Margay vs. birds ####

ov_margay_birds_RF <- overlapEst(margay_refugioRad, birds_RF_Rad)
ov_margay_birds_RF


bsOut_RF_birds <- bootEst(refugio_boots, birds_RF_boots) # Demora um pouquinho
bsOut_RF_birds
colMeans(bsOut_RF_birds)
# Convertendo columna 1 para um vector:
bsOut_RF_birds_vec <- as.vector(bsOut_RF_birds[, 1])
# Observando o intervalo de confianca:
CI_RF_birds<- bootCI(bsOut_RF_birds[1], bsOut_RF_birds_vec)['norm0', ]
CI_RF_birds

par(mfrow=c(1,1),mar=c(6,14,4,2)) # salvar em tamanho 600x427

#plotando grafico de sobreposicao
overlapPlot(birds_RF_Rad,
            margay_refugioRad, 
            linewidth = c(3,3), 
            linet = c(10,1), 
            linec = c("#D94929", "black"), #F24405,#4605E8
            xcenter="noon",
            rug=TRUE, 
            main = "", 
            olapcol= "gray63", 
            font.main=2, #font.main=muda a fonte do t?tulo
            n.grid =100,  
            xscale = 24, 
            fg=1, 
            bg=1) #olapcol=muda a cor da ?rea de sobreposi??o, 


abline(v=c(6+20/60,19+35/60), lty=2, col= "black", lwd=1) #inseri linha de nascer e p?r-do-sol
#legenda
legend("top", 
       #inset=0,01,
       c("Small birds","Margay"), 
       lty=c(10,1), #tipo de linha da legenda
       col=c("#D94929", "black"), #cores
       lwd = c(3,3), #tamanho
       text.font=1, # text.font=fonte  3= it?lico
       # cex=posi??o legenda 
       horiz=FALSE, # horiz=legenda horizontal
       bg="white",bty='n',
) 

par(mfrow=c(2,2))

margay_teutonia=read.csv(file.choose(), header=TRUE, sep=";")
pets_TT=read.csv(file.choose(), header=TRUE, sep=";")
humans_TT=read.csv(file.choose(), header=TRUE, sep=";")
cows_TT=read.csv(file.choose(), header=TRUE, sep=";")
chicken_TT=read.csv(file.choose(), header=TRUE, sep=";")
dogs_TT=read.csv(file.choose(), header=TRUE, sep=";")
cats_TT=read.csv(file.choose(), header=TRUE, sep=";")
birds_TT=read.csv(file.choose(), header=TRUE, sep=";")

#Para trabalharmos com os dados corretamente, temos que transforma-los em radianos:

margay_teutoniaRad <- margay_teutonia$teutonia * 2 * pi

humans_TT_Rad <- humans_TT$humans * 2 * pi
humans_TT_Rad

pets_TT_Rad <-pets_TT$pets * 2 * pi
pets_TT_Rad

cows_TT_Rad <- cows_TT$cows * 2 * pi
cows_TT_Rad

chicken_TT_Rad <- chicken_TT$chicken * 2 * pi
chicken_TT_Rad

dogs_TT_Rad <- dogs_TT$dogs * 2 * pi
dogs_TT_Rad

cats_TT_Rad <- cats_TT$cats * 2 * pi
cats_TT_Rad

birds_TT_Rad <- birds_TT$birds * 2 * pi
birds_TT_Rad

#plotando gra?fico de densidade de kernel
margay_TT_plot <- densityPlot(
  margay_teutoniaRad,
  rug=TRUE, 
  main="Activity Pattern of margay in Atlantic Forest")
abline(v=c(6+26/60, 19+49/60), 
       lty=3, 
       col= 1, 
       lwd=1)


pets_TT_plot <- densityPlot(pets_TT_Rad, 
                            rug=TRUE, 
                            col=1, 
                            lwd=2, 
                            lty= 1, 
                            col.axis="red", 
                            col.lab="red", 
                            col.main="blue")#add=TRUE adiciona o grafico por cima do overlap


#sabendo o comprimento minimo dentre as amostras
min(length(humans_TT_Rad), length(margay_teutoniaRad))


#bootstraps
teutonia_boots<- resample(margay_teutoniaRad, 1000)

pets_TT_boots <- resample(pets_TT_Rad, 1000)

humans_TT_boots <-  resample(humans_TT_Rad, 1000)

cows_TT_boots<- resample(cows_TT_Rad, 1000)

chicken_TT_boots<- resample(chicken_TT_Rad, 1000)

dogs_TT_boots<- resample(dogs_TT_Rad, 1000)

cats_TT_boots<- resample(cats_TT_Rad, 1000)

birds_TT_boots<- resample(birds_TT_Rad, 1000)

### Margay vs. Pets ####

ov_margay_pets_TT <- overlapEst(margay_teutoniaRad, pets_TT_Rad)
ov_margay_pets_TT

# Analyse usando dados de boostraps:

bsOut_TT_pets <- bootEst(teutonia_boots, pets_TT_boots) # Demora um pouquinho
bsOut_TT_pets
colMeans(bsOut_TT_pets)
# Convertendo columna 1 para um vector:
bsOut_TT_pets_vec <- as.vector(bsOut_TT_pets[, 1])
# Observando o intervalo de confianca:
CI_TT_pets<- bootCI(bsOut_TT_pets[1], bsOut_TT_pets_vec)['norm0', ]
CI_TT_pets

overlapTrue(teutonia_boots, pets_TT_boots)

par()
#plotando grafico de sobreposicao
overlapPlot(pets_TT_Rad,
            margay_teutoniaRad, 
            linewidth = c(3,3), 
            linet = c(10,1), 
            linec = c("lightseagreen", "black"), 
            xcenter="noon",
            rug=TRUE, 
            main = "", 
            olapcol= "gray63", 
            font.main=2, #font.main=muda a fonte do t?tulo
            n.grid =100,  
            xscale = 24,
            fg=1, 
            bg=1,
            xlab=c("Time")) #olapcol=muda a cor da ?rea de sobreposi??o, 


par(mfrow=c(1,1),mar=c(6,10,4,2))


abline(v=c(6+06/60,19+26/60), lty=2, col= "black", lwd=1) #inseri linha de nascer e p?r-do-sol
#legenda
legend("top", 
       #inset=0,01,
       c("Pets","Margay"), 
       lty=c(10,1), #tipo de linha da legenda
       col=c("lightseagreen", "black"), #cores
       lwd = c(3,3), #tamanho
       text.font=1, # text.font=fonte  3= it?lico
       # cex=posi??o legenda 
       horiz=FALSE, # horiz=legenda horizontal
       bg="white",bty='n',
) 
##### Margay vs humans ####

#análise de sobreposicao de atividade (usando densidade de kernel)
ov_margay_humans_TT <- overlapEst(margay_teutoniaRad, humans_TT_Rad)
#resultado sobreposicao
ov_margay_humans_TT


bsOut_TT_humans <- bootEst(teutonia_boots, humans_TT_boots) # Demora um pouquinho
bsOut_TT_humans
colMeans(bsOut_TT_humans)
# Convertendo columna 1 para um vector:
bsOut_TT_humans_vec <- as.vector(bsOut_TT_humans[, 1])
# Observando o intervalo de confianca:
CI_TT_humans<- bootCI(bsOut_TT_humans[1], bsOut_TT_humans_vec)['norm0', ]
CI_TT_humans


#plotando grafico de sobreposicao
overlapPlot(humans_TT_Rad, 
            margay_teutoniaRad, 
            linewidth = c(3,3), 
            linet = c(10,1), 
            linec = c("white", "black"), 
            xcenter="noon",
            rug=TRUE, 
            main = "Overlap Activity Pattern", 
            olapcol= "grey63", 
            font.main=2, #font.main=muda a fonte do t?tulo
            n.grid =100,  
            xscale = 24, 
            fg=1, 
            bg=1) #olapcol=muda a cor da ?rea de sobreposi??o, 

par(mfrow=c(1,1),mar=c(6,10,4,2))


abline(v=c(6+06/60,19+26/60), lty=2, col= "black", lwd=1) #inseri linha de nascer e p?r-do-sol
#legenda
legend("top", 
       #inset=0,01,
       c("Humans","Margay"), 
       lty=c(10,1), #tipo de linha da legenda
       col=c("#F2A428", "black"), #cores
       lwd = c(3,3), #tamanho
       text.font=1, # text.font=fonte  3= it?lico
       # cex=posi??o legenda 
       horiz=FALSE, # horiz=legenda horizontal
       bg="white",bty='n',
) 

#### Margay vs. Cows ####

ov_margay_cows_TT <- overlapEst(margay_teutoniaRad, cows_TT_Rad)
ov_margay_cows_TT


bsOut_TT_cows <- bootEst(teutonia_boots, cows_TT_boots) # Demora um pouquinho
bsOut_TT_cows
colMeans(bsOut_TT_cows)
# Convertendo columna 1 para um vector:
bsOut_TT_cows_vec <- as.vector(bsOut_TT_cows[, 1])
# Observando o intervalo de confianca:
CI_TT_cows<- bootCI(bsOut_TT_cows[1], bsOut_TT_cows_vec)['norm0', ]
CI_TT_cows

#plotando grafico de sobreposicao
overlapPlot( cows_TT_Rad,
             margay_teutoniaRad, 
             linewidth = c(3,3), 
             linet = c(10,1), 
             linec = c("white", "black"), 
             xcenter="noon",
             rug=TRUE, 
             main = "", 
             olapcol= "grey63", 
             font.main=2, #font.main=muda a fonte do t?tulo
             n.grid =100,  
             xscale = 24, 
             fg=1, 
             bg=1) #olapcol=muda a cor da ?rea de sobreposi??o, 

abline(v=c(6+06/60,19+26/60), lty=2, col= "black", lwd=1) #inseri linha de nascer e p?r-do-sol
#legenda
legend("top", 
       #inset=0,01,
       c("Cows","Margay"), 
       lty=c(10,1), #tipo de linha da legenda
       col=c("#07B56A", "black"), #cores
       lwd = c(3,3), #tamanho
       text.font=1, # text.font=fonte  3= it?lico
       # cex=posi??o legenda 
       horiz=FALSE, # horiz=legenda horizontal
       bg="white",bty='n',
) 


#### Margay vs. Chicken ####
ov_margay_chicken_TT <- overlapEst(margay_teutoniaRad, chicken_TT_Rad)
ov_margay_chicken_TT


bsOut_TT_chicken <- bootEst(teutonia_boots, chicken_TT) # Demora um pouquinho
bsOut_RF_chicken
colMeans(bsOut_RF_chicken)
# Convertendo columna 1 para um vector:
bsOut_TT_chicken_vec <- as.vector(bsOut_RF_chicken[, 1])
# Observando o intervalo de confianca:
CI_TT_chicken<- bootCI(bsOut_RF_chicken[1], bsOut_RF_chicken_vec)['norm0', ]
CI_TT_chicken

#plotando grafico de sobreposicao
overlapPlot(
  margay_teutoniaRad, 
  chicken_TT_Rad, 
  linewidth = c(2,2), 
  linet = c(10,1), 
  linec = c("goldenrod2", "deepskyblue4"), 
  xcenter="noon",
  rug=TRUE, 
  main = "Overlap Activity Pattern", 
  olapcol= "lightgrey", 
  font.main=2, #font.main=muda a fonte do t?tulo
  n.grid =500,  
  xscale = 24, 
  fg=1, 
  bg=1) #olapcol=muda a cor da ?rea de sobreposi??o, 
abline(v=c(6+06/60,19+26/60), lty=2, col= "black", lwd=1) #inseri linha de nascer e p?r-do-sol
#legenda
legend("top", 
       #inset=0,01,
       c("margay","chicken"), 
       lty=c(10,1), #tipo de linha da legenda
       col=c("goldenrod2","deepskyblue4"), #cores
       lwd = c(2,2), #tamanho
       text.font=3, # text.font=fonte  3= it?lico
       # cex=posi??o legenda 
       horiz=FALSE, # horiz=legenda horizontal
       bg="white",bty='n',
) 


#### Margay vs. Dogs ####

ov_margay_dogs_TT <- overlapEst(margay_teutoniaRad, dogs_TT_Rad)
ov_margay_dogs_TT


bsOut_TT_dogs <- bootEst(teutonia_boots, dogs_TT_boots) # Demora um pouquinho
bsOut_TT_dogs
colMeans(bsOut_TT_dogs)
# Convertendo columna 1 para um vector:
bsOut_TT_dogs_vec <- as.vector(bsOut_TT_dogs[, 1])
# Observando o intervalo de confianca:
CI_TT_dogs<- bootCI(bsOut_TT_dogs[1], bsOut_TT_dogs_vec)['norm0', ]
CI_TT_dogs

#plotando grafico de sobreposicao
overlapPlot(dogs_TT_Rad,
            margay_teutoniaRad, 
            linewidth = c(3,3), 
            linet = c(10,1), 
            linec = c("lightseagreen", "black"), 
            xcenter="noon",
            rug=TRUE, 
            main = "", 
            olapcol= "gray63", 
            font.main=2, #font.main=muda a fonte do t?tulo
            n.grid =100,  
            xscale = 24, 
            fg=1, 
            bg=1) #olapcol=muda a cor da ?rea de sobreposi??o, 


abline(v=c(6+06/60,19+26/60), lty=2, col= "black", lwd=1) #inseri linha de nascer e p?r-do-sol
#legenda
legend("topright", 
       #inset=0,01,
       c("Dogs","Margay"), 
       lty=c(10,1), #tipo de linha da legenda
       col=c("#07B56A", "black"), #cores
       lwd = c(3,3), #tamanho
       text.font=1, # text.font=fonte  3= it?lico
       # cex=posi??o legenda 
       horiz=FALSE, # horiz=legenda horizontal
       bg="white",bty='n',
) 

#### Margay vs. Cats ####

ov_margay_cats_TT <- overlapEst(margay_teutoniaRad, cats_TT_Rad)
ov_margay_cats_TT


bsOut_TT_cats <- bootEst(teutonia_boots, cats_TT_boots) # Demora um pouquinho
bsOut_TT_cats
colMeans(bsOut_TT_cats)
# Convertendo columna 1 para um vector:
bsOut_TT_cats_vec <- as.vector(bsOut_TT_cats[, 1])
# Observando o intervalo de confianca:
CI_TT_cats<- bootCI(bsOut_TT_cats[1], bsOut_TT_cats_vec)['norm0', ]
CI_TT_cats

#plotando grafico de sobreposicao
overlapPlot(cats_TT_Rad,
            margay_teutoniaRad, 
            linewidth = c(3,3), 
            linet = c(10,1), 
            linec = c("#4605E8", "black"), 
            xcenter="noon",
            rug=TRUE, 
            main = "", 
            olapcol= "gray63", 
            font.main=2, #font.main=muda a fonte do t?tulo
            n.grid =100,  
            xscale = 24, 
            fg=1, 
            bg=1) #olapcol=muda a cor da ?rea de sobreposi??o, 


abline(v=c(6+06/60,19+26/60), lty=2, col= "black", lwd=1) #inseri linha de nascer e p?r-do-sol
#legenda
legend("top", 
       #inset=0,01,
       c("Cats","Margay"), 
       lty=c(10,1), #tipo de linha da legenda
       col=c("#4605E8", "black"), #cores
       lwd = c(3,3), #tamanho
       text.font=1, # text.font=fonte  3= it?lico
       # cex=posi??o legenda 
       horiz=FALSE, # horiz=legenda horizontal
       bg="white",bty='n',
) 

#### Margay vs. birds ####

ov_margay_birds_TT <- overlapEst(margay_teutoniaRad, birds_TT_Rad)
ov_margay_birds_TT


bsOut_TT_birds <- bootEst(teutonia_boots, birds_TT_boots) # Demora um pouquinho
bsOut_TT_birds
colMeans(bsOut_TT_birds)
# Convertendo columna 1 para um vector:
bsOut_TT_birds_vec <- as.vector(bsOut_TT_birds[, 1])
# Observando o intervalo de confianca:
CI_TT_birds<- bootCI(bsOut_TT_birds[1], bsOut_TT_birds_vec)['norm0', ]
CI_TT_birds

par(mfrow=c(1,1),mar=c(6,14,4,2)) # salvar em tamanho 600x427

#plotando grafico de sobreposicao
overlapPlot(birds_TT_Rad,
            margay_teutoniaRad, 
            linewidth = c(3,3), 
            linet = c(10,1), 
            linec = c("#D94929", "black"), 
            xcenter="noon",
            rug=TRUE, 
            main = "", 
            olapcol= "gray63", 
            font.main=2, #font.main=muda a fonte do t?tulo
            n.grid =100,  
            xscale = 24, 
            fg=1, 
            bg=1) #olapcol=muda a cor da ?rea de sobreposi??o, 


abline(v=c(6+06/60,19+26/60), lty=2, col= "black", lwd=1) #inseri linha de nascer e p?r-do-sol
#legenda
legend("topright", 
       #inset=0,01,
       c("Small birds","Margay"), 
       lty=c(10,1), #tipo de linha da legenda
       col=c("#D94929", "black"), #cores
       lwd = c(3,3), #tamanho
       text.font=1, # text.font=fonte  3= it?lico
       # cex=posi??o legenda 
       horiz=FALSE, # horiz=legenda horizontal
       bg="white",bty='n',
) 

## Make the same with the others areas
